# Supplementary material for: 2D-Self-Assembled Organic Materials in Undoped Hole Transport Bilayers for Efficient Inverted Perovskite Solar Cells
Source: ACS Appl Mater Interfaces. 2023 Apr 26;15(18):22310–9. doi: 10.1021/acsami.2c23010 (PMC10176319; doi:10.1021/acsami.2c23010)
Supplement: Supplementary file 2 — am2c23010_si_002.cif [file am2c23010_si_002.cif]

 
data_MCF102SS_b_0msp_a
 
_audit_creation_method            'SHELXL-2018/3'
_shelx_SHELXL_version_number      '2018/3'
_chemical_name_systematic         ?
_chemical_name_common             ?
_chemical_melting_point           ?
_chemical_formula_moiety          ?
_chemical_formula_sum
 'C41 H30 N6 O S' 
_chemical_formula_weight          654.77

loop_
 _atom_type_symbol
 _atom_type_description
 _atom_type_scat_dispersion_real
 _atom_type_scat_dispersion_imag
 _atom_type_scat_source
 'C'  'C'   0.0033   0.0016
 'International Tables Vol C Tables 4.2.6.8 and 6.1.1.4'
 'H'  'H'   0.0000   0.0000
 'International Tables Vol C Tables 4.2.6.8 and 6.1.1.4'
 'N'  'N'   0.0061   0.0033
 'International Tables Vol C Tables 4.2.6.8 and 6.1.1.4'
 'S'  'S'   0.1246   0.1234
 'International Tables Vol C Tables 4.2.6.8 and 6.1.1.4'
 'O'  'O'   0.0106   0.0060
 'International Tables Vol C Tables 4.2.6.8 and 6.1.1.4'
 
_space_group_crystal_system       triclinic
_space_group_IT_number            2
_space_group_name_H-M_alt         'P -1'
_space_group_name_Hall            '-P 1'
 
_shelx_space_group_comment
;
The symmetry employed for this shelxl refinement is uniquely defined
by the following loop, which should always be used as a source of
symmetry information in preference to the above space-group names.
They are only intended as comments.
;
 
loop_
 _space_group_symop_operation_xyz
 'x, y, z'
 '-x, -y, -z'
 
_cell_length_a                    11.4339(11)
_cell_length_b                    13.1030(12)
_cell_length_c                    13.5430(12)
_cell_angle_alpha                 115.474(3)
_cell_angle_beta                  108.185(4)
_cell_angle_gamma                 97.478(3)
_cell_volume                      1655.5(3)
_cell_formula_units_Z             2
_cell_measurement_temperature     100(2)
_cell_measurement_reflns_used     9737
_cell_measurement_theta_min       2.53
_cell_measurement_theta_max       30.50
 
_exptl_crystal_description        needle
_exptl_crystal_colour             colourless
_exptl_crystal_density_meas       ?
_exptl_crystal_density_method     ?
_exptl_crystal_density_diffrn     1.314          
_exptl_crystal_F_000              684
_exptl_transmission_factor_min    ?
_exptl_transmission_factor_max    ?
_exptl_crystal_size_max           0.230
_exptl_crystal_size_mid           0.180
_exptl_crystal_size_min           0.070
_exptl_absorpt_coefficient_mu     0.142
_shelx_estimated_absorpt_T_min    0.968
_shelx_estimated_absorpt_T_max    0.990
_exptl_absorpt_correction_type    multi-scan
_exptl_absorpt_correction_T_min   0.7185  
_exptl_absorpt_correction_T_max   0.7461
_exptl_absorpt_process_details    'SADABS-2016/2'
_exptl_absorpt_special_details    ?
_diffrn_ambient_temperature       100(2)
_diffrn_radiation_wavelength      0.71073
_diffrn_radiation_type            MoK\a
_diffrn_source                    
 'high brilliance microfocus sealed tube '                       
_diffrn_measurement_device_type   'Bruker D8 QUEST PHOTON II CMOS'  
_diffrn_measurement_method        '\w-scans and phi scans'
_diffrn_detector_area_resol_mean   7.40 
_diffrn_reflns_number             150998
_diffrn_reflns_av_unetI/netI      0.0189
_diffrn_reflns_av_R_equivalents   0.0443
_diffrn_reflns_limit_h_min        -16
_diffrn_reflns_limit_h_max        16
_diffrn_reflns_limit_k_min        -18
_diffrn_reflns_limit_k_max        18
_diffrn_reflns_limit_l_min        -19
_diffrn_reflns_limit_l_max        19
_diffrn_reflns_theta_min          1.810
_diffrn_reflns_theta_max          30.542
_diffrn_reflns_theta_full         25.242
_diffrn_measured_fraction_theta_max   0.999
_diffrn_measured_fraction_theta_full  1.000
_diffrn_reflns_Laue_measured_fraction_max    0.999
_diffrn_reflns_Laue_measured_fraction_full   1.000
_diffrn_reflns_point_group_measured_fraction_max   0.999
_diffrn_reflns_point_group_measured_fraction_full  1.000
_reflns_number_total              10123
_reflns_number_gt                 8542
_reflns_threshold_expression      'I > 2\s(I)'
_reflns_Friedel_coverage          0.000
_reflns_Friedel_fraction_max      .
_reflns_Friedel_fraction_full     .
 
_reflns_special_details
;
 Reflections were merged by SHELXL according to the crystal
 class for the calculation of statistics and refinement.
 
 _reflns_Friedel_fraction is defined as the number of unique
 Friedel pairs measured divided by the number that would be
 possible theoretically, ignoring centric projections and
 systematic absences.
;
 
_computing_data_collection        'APEX3 2019.1_0 (Bruker AXS Inc.)'
_computing_cell_refinement        'SAINT V8.40A (Bruker AXS Inc.)' 
_computing_data_reduction         'SAINT V8.40A (Bruker AXS Inc.)' 
_computing_structure_solution     'SHELXT 2018/2 (Sheldrick, 2014)'
_computing_structure_refinement   'SHELXL-2018/3 (Sheldrick, 2018)'
_computing_molecular_graphics     'Olex2-version 1.3'
_computing_publication_material   'Bruker SHELXTL' 

 
_refine_special_details          

;
The DMSO solvent is disordered over two positions, ca. 68:32%.

;
_refine_ls_structure_factor_coef  Fsqd
_refine_ls_matrix_type            full
_refine_ls_weighting_scheme       calc
_refine_ls_weighting_details
'w=1/[\s^2^(Fo^2^)+(0.0991P)^2^+1.3212P] where P=(Fo^2^+2Fc^2^)/3'
_atom_sites_solution_primary      ?
_atom_sites_solution_secondary    ?
_atom_sites_solution_hydrogens    mixed
_refine_ls_hydrogen_treatment     mixed
_refine_ls_extinction_method      none
_refine_ls_extinction_coef        .
_refine_ls_number_reflns          10123
_refine_ls_number_parameters      480
_refine_ls_number_restraints      34
_refine_ls_R_factor_all           0.0745
_refine_ls_R_factor_gt            0.0644
_refine_ls_wR_factor_ref          0.1900
_refine_ls_wR_factor_gt           0.1799
_refine_ls_goodness_of_fit_ref    1.038
_refine_ls_restrained_S_all       1.038
_refine_ls_shift/su_max           0.000
_refine_ls_shift/su_mean          0.000
 
loop_
 _atom_site_label
 _atom_site_type_symbol
 _atom_site_fract_x
 _atom_site_fract_y
 _atom_site_fract_z
 _atom_site_U_iso_or_equiv
 _atom_site_adp_type
 _atom_site_occupancy
 _atom_site_site_symmetry_order  
 _atom_site_calc_flag
 _atom_site_refinement_flags_posn
 _atom_site_refinement_flags_adp
 _atom_site_refinement_flags_occupancy
 _atom_site_disorder_assembly
 _atom_site_disorder_group
C1 C 0.80539(15) 0.46867(13) 0.40380(13) 0.0202(3) Uani 1 1 d . . . . .
C2 C 0.75492(14) 0.44962(13) 0.47841(13) 0.0201(3) Uani 1 1 d . . . . .
H2 H 0.743048 0.374989 0.475273 0.024 Uiso 1 1 calc R U . . .
C3 C 0.72182(14) 0.53908(13) 0.55744(13) 0.0198(3) Uani 1 1 d . . . . .
C4 C 0.74198(15) 0.64920(13) 0.56254(14) 0.0220(3) Uani 1 1 d . . . . .
H4 H 0.722952 0.711483 0.618327 0.026 Uiso 1 1 calc R U . . .
C5 C 0.78954(16) 0.66913(14) 0.48711(15) 0.0230(3) Uani 1 1 d . . . . .
C6 C 0.82002(16) 0.57808(14) 0.40777(14) 0.0232(3) Uani 1 1 d . . . . .
H6 H 0.851349 0.590582 0.355353 0.028 Uiso 1 1 calc R U . . .
C7 C 0.84230(15) 0.37538(13) 0.32048(13) 0.0208(3) Uani 1 1 d . . . . .
C8 C 0.94802(15) 0.40981(14) 0.29670(14) 0.0228(3) Uani 1 1 d . . . . .
H8 H 0.993220 0.491957 0.334913 0.027 Uiso 1 1 calc R U . . .
C9 C 0.98786(15) 0.32782(14) 0.21959(14) 0.0238(3) Uani 1 1 d . . . . .
H9 H 1.059037 0.352250 0.204269 0.029 Uiso 1 1 calc R U . . .
C10 C 0.92018(15) 0.20874(14) 0.16549(14) 0.0225(3) Uani 1 1 d . . . . .
N11 N 0.94081(14) 0.11091(12) 0.08561(13) 0.0255(3) Uani 1 1 d D . . . .
H011 H 1.003(2) 0.110(2) 0.065(2) 0.038 Uiso 1 1 d D U . . .
C12 C 0.84938(16) 0.01088(14) 0.05411(14) 0.0249(3) Uani 1 1 d . . . . .
N13 N 0.84167(15) -0.09959(13) -0.02117(13) 0.0283(3) Uani 1 1 d . . . . .
C14 C 0.74435(19) -0.18574(16) -0.04069(17) 0.0331(4) Uani 1 1 d . . . . .
H14 H 0.734850 -0.265875 -0.093629 0.040 Uiso 1 1 calc R U . . .
C15 C 0.65692(19) -0.16427(16) 0.01212(18) 0.0355(4) Uani 1 1 d . . . . .
H15 H 0.589816 -0.228909 -0.005824 0.043 Uiso 1 1 calc R U . . .
C16 C 0.66740(18) -0.04844(16) 0.09115(17) 0.0310(4) Uani 1 1 d . . . . .
H16 H 0.608974 -0.032522 0.128525 0.037 Uiso 1 1 calc R U . . .
C17 C 0.76633(16) 0.04306(14) 0.11342(14) 0.0247(3) Uani 1 1 d . . . . .
C18 C 0.81288(15) 0.17117(14) 0.18610(14) 0.0223(3) Uani 1 1 d . . . . .
C19 C 0.77402(15) 0.25530(14) 0.26442(14) 0.0225(3) Uani 1 1 d . . . . .
H19 H 0.702306 0.231087 0.279204 0.027 Uiso 1 1 calc R U . . .
C20 C 0.66643(15) 0.51991(13) 0.63570(13) 0.0199(3) Uani 1 1 d . . . . .
C21 C 0.57057(15) 0.57179(13) 0.65870(13) 0.0212(3) Uani 1 1 d . . . . .
H21 H 0.540486 0.614936 0.620171 0.025 Uiso 1 1 calc R U . . .
C22 C 0.51838(15) 0.56249(14) 0.73514(13) 0.0225(3) Uani 1 1 d . . . . .
H22 H 0.453202 0.597532 0.748810 0.027 Uiso 1 1 calc R U . . .
C23 C 0.56516(15) 0.49989(13) 0.79096(13) 0.0208(3) Uani 1 1 d . . . . .
N24 N 0.53464(14) 0.48294(13) 0.87526(12) 0.0243(3) Uani 1 1 d D . . . .
H024 H 0.492(2) 0.519(2) 0.912(2) 0.036 Uiso 1 1 d D U . . .
C25 C 0.60633(16) 0.41738(14) 0.90685(14) 0.0236(3) Uani 1 1 d . . . . .
N26 N 0.60427(15) 0.38793(14) 0.98926(13) 0.0281(3) Uani 1 1 d . . . . .
C27 C 0.68176(19) 0.32252(17) 1.00625(16) 0.0315(4) Uani 1 1 d . . . . .
H27 H 0.684171 0.299864 1.064547 0.038 Uiso 1 1 calc R U . . .
C28 C 0.7586(2) 0.28590(18) 0.94389(17) 0.0329(4) Uani 1 1 d . . . . .
H28 H 0.809954 0.238476 0.959126 0.039 Uiso 1 1 calc R U . . .
C29 C 0.76022(18) 0.31888(16) 0.85917(16) 0.0289(3) Uani 1 1 d . . . . .
H29 H 0.812433 0.295268 0.816110 0.035 Uiso 1 1 calc R U . . .
C30 C 0.68275(16) 0.38747(14) 0.84002(14) 0.0229(3) Uani 1 1 d . . . . .
C31 C 0.65770(15) 0.44296(13) 0.76683(13) 0.0206(3) Uani 1 1 d . . . . .
C32 C 0.70888(15) 0.45307(13) 0.68888(13) 0.0210(3) Uani 1 1 d . . . . .
H32 H 0.771339 0.415199 0.672400 0.025 Uiso 1 1 calc R U . . .
C33 C 0.80459(17) 0.78433(14) 0.48863(16) 0.0262(3) Uani 1 1 d . . . . .
C34 C 0.7412(2) 0.78472(16) 0.38107(17) 0.0328(4) Uani 1 1 d . . . . .
H34 H 0.694005 0.711048 0.308862 0.039 Uiso 1 1 calc R U . . .
C35 C 0.7460(2) 0.88973(17) 0.37773(18) 0.0364(4) Uani 1 1 d . . . . .
H35 H 0.701952 0.888993 0.305101 0.044 Uiso 1 1 calc R U . . .
C36 C 0.8175(2) 0.99570(16) 0.48461(18) 0.0312(4) Uani 1 1 d . . . . .
N37 N 0.83719(19) 1.11169(14) 0.50551(16) 0.0355(4) Uani 1 1 d D . . . .
H037 H 0.830(3) 1.147(2) 0.461(2) 0.053 Uiso 1 1 d D U . . .
C38 C 0.91759(19) 1.18769(16) 0.62467(19) 0.0325(4) Uani 1 1 d . . . . .
N39 N 0.95620(19) 1.30599(14) 0.67653(18) 0.0378(4) Uani 1 1 d . . . . .
C40 C 1.0378(2) 1.36172(18) 0.7922(2) 0.0439(5) Uani 1 1 d . . . . .
H40 H 1.069772 1.445996 0.832927 0.053 Uiso 1 1 calc R U . . .
C41 C 1.0795(2) 1.30594(19) 0.8577(2) 0.0481(5) Uani 1 1 d . . . . .
H41 H 1.138174 1.351616 0.939809 0.058 Uiso 1 1 calc R U . . .
C42 C 1.0344(2) 1.18217(19) 0.8018(2) 0.0448(5) Uani 1 1 d . . . . .
H42 H 1.060309 1.141908 0.844782 0.054 Uiso 1 1 calc R U . . .
C43 C 0.95120(18) 1.12076(16) 0.68251(19) 0.0327(4) Uani 1 1 d . . . . .
C44 C 0.88563(17) 0.99760(15) 0.59280(17) 0.0282(3) Uani 1 1 d . . . . .
C45 C 0.87750(17) 0.89079(15) 0.59464(17) 0.0284(3) Uani 1 1 d . . . . .
H45 H 0.921119 0.891215 0.667178 0.034 Uiso 1 1 calc R U . . .
S91A S 0.48657(7) 0.04393(6) 0.34227(7) 0.0340(2) Uani 0.6825(19) 1 d . . P A 1
O92A O 0.5962(6) 0.1012(10) 0.3298(9) 0.0473(11) Uani 0.6825(19) 1 d . . P A 1
C93A C 0.3500(3) 0.0492(3) 0.2418(3) 0.0416(6) Uani 0.6825(19) 1 d . . P A 1
H93A H 0.332310 -0.010085 0.159452 0.062 Uiso 0.6825(19) 1 calc R U P A 1
H93B H 0.366236 0.128539 0.250438 0.062 Uiso 0.6825(19) 1 calc R U P A 1
H93C H 0.275215 0.032052 0.259270 0.062 Uiso 0.6825(19) 1 calc R U P A 1
C94A C 0.4914(14) 0.1371(13) 0.4905(10) 0.146(6) Uani 0.6825(19) 1 d . . P A 1
H94A H 0.486541 0.214887 0.500488 0.219 Uiso 0.6825(19) 1 calc R U P A 1
H94B H 0.572385 0.147530 0.552205 0.219 Uiso 0.6825(19) 1 calc R U P A 1
H94C H 0.417899 0.099031 0.498429 0.219 Uiso 0.6825(19) 1 calc R U P A 1
S91B S 0.4890(2) 0.14495(18) 0.3706(2) 0.0493(6) Uani 0.3175(19) 1 d . . P A 2
O92B O 0.4884(5) 0.1534(7) 0.4755(5) 0.0354(12) Uani 0.3175(19) 1 d . . P A 2
C93B C 0.4116(7) -0.0050(7) 0.3279(6) 0.0416(6) Uani 0.3175(19) 1 d . . P A 2
H93D H 0.333800 -0.040225 0.252979 0.062 Uiso 0.3175(19) 1 calc R U P A 2
H93E H 0.387359 -0.004857 0.391270 0.062 Uiso 0.3175(19) 1 calc R U P A 2
H93F H 0.471350 -0.051748 0.316130 0.062 Uiso 0.3175(19) 1 calc R U P A 2
C94B C 0.620(2) 0.108(4) 0.341(3) 0.0473(11) Uani 0.3175(19) 1 d . . P A 2
H94D H 0.606945 0.022864 0.313140 0.071 Uiso 0.3175(19) 1 calc R U P A 2
H94E H 0.699513 0.154776 0.413616 0.071 Uiso 0.3175(19) 1 calc R U P A 2
H94F H 0.625513 0.123896 0.277829 0.071 Uiso 0.3175(19) 1 calc R U P A 2
 
loop_
 _atom_site_aniso_label
 _atom_site_aniso_U_11
 _atom_site_aniso_U_22
 _atom_site_aniso_U_33
 _atom_site_aniso_U_23
 _atom_site_aniso_U_13
 _atom_site_aniso_U_12
C1 0.0233(6) 0.0203(6) 0.0201(6) 0.0113(5) 0.0106(5) 0.0067(5)
C2 0.0241(7) 0.0195(6) 0.0203(6) 0.0117(5) 0.0109(5) 0.0067(5)
C3 0.0230(6) 0.0196(6) 0.0193(6) 0.0111(5) 0.0103(5) 0.0055(5)
C4 0.0266(7) 0.0197(6) 0.0237(7) 0.0123(5) 0.0131(6) 0.0072(5)
C5 0.0278(7) 0.0198(6) 0.0272(7) 0.0146(6) 0.0142(6) 0.0071(5)
C6 0.0283(7) 0.0228(7) 0.0270(7) 0.0160(6) 0.0158(6) 0.0086(6)
C7 0.0243(7) 0.0206(6) 0.0197(6) 0.0111(5) 0.0105(5) 0.0070(5)
C8 0.0237(7) 0.0212(6) 0.0247(7) 0.0117(6) 0.0114(6) 0.0061(5)
C9 0.0234(7) 0.0226(7) 0.0265(7) 0.0115(6) 0.0131(6) 0.0058(5)
C10 0.0251(7) 0.0214(7) 0.0223(7) 0.0104(6) 0.0120(6) 0.0071(5)
N11 0.0275(7) 0.0217(6) 0.0272(7) 0.0093(5) 0.0162(5) 0.0061(5)
C12 0.0271(7) 0.0225(7) 0.0224(7) 0.0086(6) 0.0116(6) 0.0053(6)
N13 0.0302(7) 0.0224(6) 0.0262(7) 0.0069(5) 0.0137(6) 0.0044(5)
C14 0.0343(9) 0.0227(7) 0.0313(8) 0.0058(7) 0.0143(7) 0.0021(6)
C15 0.0347(9) 0.0236(8) 0.0372(9) 0.0071(7) 0.0173(8) -0.0005(7)
C16 0.0318(8) 0.0265(8) 0.0323(8) 0.0110(7) 0.0178(7) 0.0038(6)
C17 0.0281(7) 0.0219(7) 0.0224(7) 0.0089(6) 0.0128(6) 0.0048(6)
C18 0.0246(7) 0.0212(7) 0.0210(6) 0.0099(5) 0.0108(5) 0.0048(5)
C19 0.0262(7) 0.0214(7) 0.0221(7) 0.0111(6) 0.0128(6) 0.0061(5)
C20 0.0240(7) 0.0188(6) 0.0184(6) 0.0097(5) 0.0107(5) 0.0052(5)
C21 0.0239(7) 0.0214(6) 0.0194(6) 0.0111(5) 0.0093(5) 0.0066(5)
C22 0.0235(7) 0.0249(7) 0.0203(6) 0.0113(6) 0.0105(5) 0.0080(6)
C23 0.0231(7) 0.0224(6) 0.0176(6) 0.0096(5) 0.0103(5) 0.0052(5)
N24 0.0284(6) 0.0306(7) 0.0227(6) 0.0159(5) 0.0162(5) 0.0115(5)
C25 0.0275(7) 0.0266(7) 0.0212(7) 0.0137(6) 0.0131(6) 0.0076(6)
N26 0.0345(7) 0.0346(7) 0.0263(7) 0.0199(6) 0.0179(6) 0.0127(6)
C27 0.0400(9) 0.0395(9) 0.0303(8) 0.0252(8) 0.0198(7) 0.0162(8)
C28 0.0431(10) 0.0393(9) 0.0342(9) 0.0269(8) 0.0213(8) 0.0207(8)
C29 0.0373(9) 0.0330(8) 0.0307(8) 0.0213(7) 0.0209(7) 0.0166(7)
C30 0.0290(7) 0.0239(7) 0.0221(7) 0.0137(6) 0.0145(6) 0.0084(6)
C31 0.0252(7) 0.0205(6) 0.0194(6) 0.0109(5) 0.0119(5) 0.0065(5)
C32 0.0260(7) 0.0206(6) 0.0209(6) 0.0116(5) 0.0131(5) 0.0074(5)
C33 0.0337(8) 0.0222(7) 0.0352(8) 0.0189(7) 0.0214(7) 0.0113(6)
C34 0.0507(11) 0.0261(8) 0.0322(9) 0.0187(7) 0.0227(8) 0.0142(7)
C35 0.0573(12) 0.0317(9) 0.0344(9) 0.0232(8) 0.0243(9) 0.0183(8)
C36 0.0435(10) 0.0264(8) 0.0408(9) 0.0232(7) 0.0269(8) 0.0147(7)
N37 0.0532(10) 0.0273(7) 0.0430(9) 0.0245(7) 0.0280(8) 0.0168(7)
C38 0.0395(9) 0.0266(8) 0.0476(10) 0.0236(8) 0.0286(8) 0.0133(7)
N39 0.0494(10) 0.0249(7) 0.0543(10) 0.0230(7) 0.0339(9) 0.0133(7)
C40 0.0455(11) 0.0263(9) 0.0656(14) 0.0244(9) 0.0291(11) 0.0076(8)
C41 0.0428(11) 0.0299(10) 0.0551(13) 0.0189(9) 0.0082(10) 0.0003(8)
C42 0.0388(10) 0.0299(9) 0.0551(13) 0.0237(9) 0.0059(9) 0.0035(8)
C43 0.0311(8) 0.0241(8) 0.0478(10) 0.0212(8) 0.0180(8) 0.0073(6)
C44 0.0292(8) 0.0240(7) 0.0390(9) 0.0193(7) 0.0177(7) 0.0084(6)
C45 0.0292(8) 0.0248(7) 0.0371(9) 0.0197(7) 0.0146(7) 0.0081(6)
S91A 0.0371(4) 0.0348(4) 0.0397(4) 0.0226(3) 0.0205(3) 0.0135(3)
O92A 0.029(3) 0.084(2) 0.058(2) 0.0536(19) 0.025(2) 0.020(3)
C93A 0.0294(12) 0.0444(14) 0.0365(13) 0.0109(11) 0.0101(10) 0.0107(11)
C94A 0.177(11) 0.164(11) 0.090(6) 0.051(6) 0.081(7) 0.011(8)
S91B 0.0534(11) 0.0500(11) 0.0631(12) 0.0352(9) 0.0315(9) 0.0272(9)
O92B 0.024(2) 0.050(3) 0.018(2) 0.003(2) 0.0108(16) 0.012(2)
C93B 0.0294(12) 0.0444(14) 0.0365(13) 0.0109(11) 0.0101(10) 0.0107(11)
C94B 0.029(3) 0.084(2) 0.058(2) 0.0536(19) 0.025(2) 0.020(3)
 
_geom_special_details
;
 All esds (except the esd in the dihedral angle between two l.s. planes)
 are estimated using the full covariance matrix.  The cell esds are taken
 into account individually in the estimation of esds in distances, angles
 and torsion angles; correlations between esds in cell parameters are only
 used when they are defined by crystal symmetry.  An approximate (isotropic)
 treatment of cell esds is used for estimating esds involving l.s. planes.
;
 
loop_
 _geom_bond_atom_site_label_1
 _geom_bond_atom_site_label_2
 _geom_bond_distance
 _geom_bond_site_symmetry_2
 _geom_bond_publ_flag
C1 C6 1.397(2) . ?
C1 C2 1.400(2) . ?
C1 C7 1.480(2) . ?
C2 C3 1.397(2) . ?
C3 C4 1.399(2) . ?
C3 C20 1.481(2) . ?
C4 C5 1.395(2) . ?
C5 C6 1.392(2) . ?
C5 C33 1.487(2) . ?
C7 C19 1.394(2) . ?
C7 C8 1.412(2) . ?
C8 C9 1.383(2) . ?
C9 C10 1.385(2) . ?
C10 N11 1.384(2) . ?
C10 C18 1.414(2) . ?
N11 C12 1.370(2) . ?
C12 N13 1.336(2) . ?
C12 C17 1.419(2) . ?
N13 C14 1.347(2) . ?
C14 C15 1.391(3) . ?
C15 C16 1.392(3) . ?
C16 C17 1.390(2) . ?
C17 C18 1.445(2) . ?
C18 C19 1.398(2) . ?
C20 C32 1.399(2) . ?
C20 C21 1.409(2) . ?
C21 C22 1.385(2) . ?
C22 C23 1.388(2) . ?
C23 N24 1.3861(19) . ?
C23 C31 1.412(2) . ?
N24 C25 1.369(2) . ?
C25 N26 1.334(2) . ?
C25 C30 1.419(2) . ?
N26 C27 1.346(2) . ?
C27 C28 1.393(3) . ?
C28 C29 1.393(2) . ?
C29 C30 1.387(2) . ?
C30 C31 1.446(2) . ?
C31 C32 1.400(2) . ?
C33 C45 1.389(2) . ?
C33 C34 1.413(3) . ?
C34 C35 1.391(2) . ?
C35 C36 1.389(3) . ?
C36 N37 1.393(2) . ?
C36 C44 1.416(3) . ?
N37 C38 1.376(3) . ?
C38 N39 1.335(2) . ?
C38 C43 1.422(3) . ?
N39 C40 1.336(3) . ?
C40 C41 1.390(3) . ?
C41 C42 1.397(3) . ?
C42 C43 1.373(3) . ?
C43 C44 1.440(3) . ?
C44 C45 1.402(2) . ?
S91A O92A 1.470(8) . ?
S91A C93A 1.754(3) . ?
S91A C94A 1.824(11) . ?
S91B O92B 1.379(8) . ?
S91B C94B 1.74(3) . ?
S91B C93B 1.797(8) . ?
 
loop_
 _geom_angle_atom_site_label_1
 _geom_angle_atom_site_label_2
 _geom_angle_atom_site_label_3
 _geom_angle
 _geom_angle_site_symmetry_1
 _geom_angle_site_symmetry_3
 _geom_angle_publ_flag
C6 C1 C2 118.98(14) . . ?
C6 C1 C7 119.51(13) . . ?
C2 C1 C7 121.51(13) . . ?
C3 C2 C1 120.77(13) . . ?
C2 C3 C4 118.95(13) . . ?
C2 C3 C20 121.52(13) . . ?
C4 C3 C20 119.53(13) . . ?
C5 C4 C3 121.14(14) . . ?
C6 C5 C4 118.88(14) . . ?
C6 C5 C33 120.18(14) . . ?
C4 C5 C33 120.92(14) . . ?
C5 C6 C1 121.22(14) . . ?
C19 C7 C8 119.79(14) . . ?
C19 C7 C1 121.39(14) . . ?
C8 C7 C1 118.82(13) . . ?
C9 C8 C7 122.12(14) . . ?
C8 C9 C10 117.55(14) . . ?
N11 C10 C9 128.45(15) . . ?
N11 C10 C18 109.71(13) . . ?
C9 C10 C18 121.84(14) . . ?
C12 N11 C10 108.27(13) . . ?
N13 C12 N11 124.17(15) . . ?
N13 C12 C17 126.03(15) . . ?
N11 C12 C17 109.80(14) . . ?
C12 N13 C14 114.91(15) . . ?
N13 C14 C15 123.87(17) . . ?
C14 C15 C16 120.27(17) . . ?
C17 C16 C15 117.65(16) . . ?
C16 C17 C12 117.27(15) . . ?
C16 C17 C18 136.56(15) . . ?
C12 C17 C18 106.17(14) . . ?
C19 C18 C10 119.82(14) . . ?
C19 C18 C17 134.13(15) . . ?
C10 C18 C17 106.05(13) . . ?
C7 C19 C18 118.87(14) . . ?
C32 C20 C21 119.31(13) . . ?
C32 C20 C3 121.37(13) . . ?
C21 C20 C3 119.31(13) . . ?
C22 C21 C20 122.72(14) . . ?
C21 C22 C23 117.29(14) . . ?
N24 C23 C22 128.73(14) . . ?
N24 C23 C31 109.63(13) . . ?
C22 C23 C31 121.63(13) . . ?
C25 N24 C23 108.28(13) . . ?
N26 C25 N24 124.31(15) . . ?
N26 C25 C30 125.89(15) . . ?
N24 C25 C30 109.80(13) . . ?
C25 N26 C27 114.72(15) . . ?
N26 C27 C28 124.26(15) . . ?
C29 C28 C27 119.94(17) . . ?
C30 C29 C28 117.55(16) . . ?
C29 C30 C25 117.61(14) . . ?
C29 C30 C31 136.25(15) . . ?
C25 C30 C31 106.13(14) . . ?
C32 C31 C23 120.12(14) . . ?
C32 C31 C30 133.68(14) . . ?
C23 C31 C30 106.12(13) . . ?
C20 C32 C31 118.83(14) . . ?
C45 C33 C34 120.06(15) . . ?
C45 C33 C5 120.76(15) . . ?
C34 C33 C5 119.17(16) . . ?
C35 C34 C33 121.97(18) . . ?
C36 C35 C34 117.46(18) . . ?
C35 C36 N37 128.80(18) . . ?
C35 C36 C44 121.67(16) . . ?
N37 C36 C44 109.52(17) . . ?
C38 N37 C36 108.09(16) . . ?
N39 C38 N37 124.45(18) . . ?
N39 C38 C43 126.0(2) . . ?
N37 C38 C43 109.53(16) . . ?
C38 N39 C40 114.10(18) . . ?
N39 C40 C41 125.06(19) . . ?
C40 C41 C42 119.5(2) . . ?
C43 C42 C41 117.7(2) . . ?
C42 C43 C38 117.64(17) . . ?
C42 C43 C44 135.74(18) . . ?
C38 C43 C44 106.61(18) . . ?
C45 C44 C36 119.90(17) . . ?
C45 C44 C43 133.86(18) . . ?
C36 C44 C43 106.24(15) . . ?
C33 C45 C44 118.89(16) . . ?
O92A S91A C93A 104.3(3) . . ?
O92A S91A C94A 109.6(6) . . ?
C93A S91A C94A 105.0(5) . . ?
O92B S91B C94B 114.8(11) . . ?
O92B S91B C93B 76.0(4) . . ?
C94B S91B C93B 91.9(13) . . ?
 
loop_
 _geom_hbond_atom_site_label_D 
 _geom_hbond_atom_site_label_H 
 _geom_hbond_atom_site_label_A 
 _geom_hbond_distance_DH 
 _geom_hbond_distance_HA 
 _geom_hbond_distance_DA 
 _geom_hbond_angle_DHA 
 _geom_hbond_site_symmetry_A 
 _geom_hbond_publ_flag
N11 H011 N13  0.841(16) 2.044(17) 2.882(2) 175(2) 2_755 yes
N24 H024 N26  0.846(16) 2.087(17) 2.932(2) 177(3) 2_667 yes
 
_refine_diff_density_max    0.891
_refine_diff_density_min   -0.650
_refine_diff_density_rms    0.071

_shelx_res_file
;
TITL MCF102SS_b_0msp_a.res in P-1
    MCF102SS_b_0msp_a.res
    created by SHELXL-2018/3 at 10:15:03 on 08-Sep-2021
REM Old TITL MCF102SS_b_0msp in P-1
REM SHELXT solution in P-1: R1 0.160, Rweak 0.008, Alpha 0.043
REM <I/s>   0.000 for    0 systematic absences,  Orientation as input
REM Formula found by SHELXT:  C45 N5
CELL  0.71073  11.4339  13.1030  13.5430  115.474  108.185   97.478
ZERR    2.000   0.0011   0.0012   0.0012    0.003    0.004    0.003
LATT  1
SFAC C H N S O
UNIT 82 60 12 2 2
TEMP -173.150
SIZE 0.07 0.18 0.23
L.S. 10
BOND
LIST 4
acta
FMAP 2
EQIV $1 -x+2, -y, -z
HTAB N11 N13_$1

EQIV $2 -x+1, -y+1, -z+2
HTAB N24 N26_$2

PLAN 10
dfix 0.85 0.02 n11 h011 n24 h024 n37 H037
dfix 0.85 0.02 N37 H037
WGHT    0.099100    1.321200
FVAR       0.58290   0.68248
C1    1    0.805386    0.468668    0.403801    11.00000    0.02327    0.02025 =
         0.02008    0.01134    0.01062    0.00675
C2    1    0.754923    0.449617    0.478412    11.00000    0.02411    0.01954 =
         0.02031    0.01172    0.01088    0.00674
AFIX  43
H2    2    0.743048    0.374989    0.475273    11.00000   -1.20000
AFIX   0
C3    1    0.721820    0.539076    0.557439    11.00000    0.02302    0.01956 =
         0.01934    0.01105    0.01030    0.00549
C4    1    0.741979    0.649204    0.562541    11.00000    0.02665    0.01965 =
         0.02375    0.01226    0.01305    0.00721
AFIX  43
H4    2    0.722952    0.711483    0.618327    11.00000   -1.20000
AFIX   0
C5    1    0.789543    0.669127    0.487109    11.00000    0.02784    0.01981 =
         0.02721    0.01456    0.01423    0.00713
C6    1    0.820021    0.578077    0.407766    11.00000    0.02827    0.02280 =
         0.02703    0.01603    0.01585    0.00857
AFIX  43
H6    2    0.851349    0.590582    0.355353    11.00000   -1.20000
AFIX   0
C7    1    0.842299    0.375384    0.320480    11.00000    0.02433    0.02065 =
         0.01974    0.01113    0.01045    0.00701
C8    1    0.948023    0.409813    0.296697    11.00000    0.02368    0.02123 =
         0.02468    0.01166    0.01137    0.00606
AFIX  43
H8    2    0.993220    0.491957    0.334913    11.00000   -1.20000
AFIX   0
C9    1    0.987861    0.327819    0.219587    11.00000    0.02337    0.02258 =
         0.02647    0.01152    0.01314    0.00585
AFIX  43
H9    2    1.059037    0.352250    0.204269    11.00000   -1.20000
AFIX   0
C10   1    0.920179    0.208743    0.165490    11.00000    0.02509    0.02141 =
         0.02229    0.01037    0.01197    0.00714
N11   3    0.940815    0.110912    0.085611    11.00000    0.02750    0.02168 =
         0.02722    0.00925    0.01618    0.00608
H011  2    1.002884    0.110326    0.064778    11.00000   -1.50000
C12   1    0.849376    0.010881    0.054105    11.00000    0.02708    0.02248 =
         0.02244    0.00862    0.01162    0.00532
N13   3    0.841675   -0.099590   -0.021169    11.00000    0.03024    0.02241 =
         0.02624    0.00687    0.01367    0.00442
C14   1    0.744347   -0.185740   -0.040687    11.00000    0.03430    0.02269 =
         0.03131    0.00584    0.01430    0.00212
AFIX  43
H14   2    0.734850   -0.265875   -0.093629    11.00000   -1.20000
AFIX   0
C15   1    0.656923   -0.164275    0.012116    11.00000    0.03474    0.02356 =
         0.03725    0.00713    0.01733   -0.00051
AFIX  43
H15   2    0.589816   -0.228909   -0.005824    11.00000   -1.20000
AFIX   0
C16   1    0.667400   -0.048438    0.091149    11.00000    0.03185    0.02648 =
         0.03229    0.01101    0.01782    0.00385
AFIX  43
H16   2    0.608974   -0.032522    0.128525    11.00000   -1.20000
AFIX   0
C17   1    0.766334    0.043056    0.113418    11.00000    0.02815    0.02188 =
         0.02244    0.00894    0.01280    0.00478
C18   1    0.812883    0.171168    0.186099    11.00000    0.02456    0.02119 =
         0.02100    0.00993    0.01082    0.00476
C19   1    0.774018    0.255303    0.264420    11.00000    0.02620    0.02142 =
         0.02213    0.01112    0.01280    0.00607
AFIX  43
H19   2    0.702306    0.231087    0.279204    11.00000   -1.20000
AFIX   0
C20   1    0.666434    0.519912    0.635699    11.00000    0.02398    0.01878 =
         0.01845    0.00967    0.01066    0.00520
C21   1    0.570566    0.571790    0.658699    11.00000    0.02388    0.02144 =
         0.01941    0.01106    0.00929    0.00664
AFIX  43
H21   2    0.540486    0.614936    0.620171    11.00000   -1.20000
AFIX   0
C22   1    0.518376    0.562486    0.735143    11.00000    0.02349    0.02491 =
         0.02033    0.01126    0.01048    0.00803
AFIX  43
H22   2    0.453202    0.597532    0.748810    11.00000   -1.20000
AFIX   0
C23   1    0.565160    0.499888    0.790960    11.00000    0.02309    0.02244 =
         0.01759    0.00963    0.01029    0.00524
N24   3    0.534637    0.482941    0.875263    11.00000    0.02842    0.03062 =
         0.02266    0.01592    0.01622    0.01150
H024  2    0.492041    0.518569    0.912196    11.00000   -1.50000
C25   1    0.606330    0.417385    0.906850    11.00000    0.02749    0.02655 =
         0.02124    0.01366    0.01313    0.00764
N26   3    0.604267    0.387928    0.989264    11.00000    0.03449    0.03457 =
         0.02627    0.01993    0.01788    0.01270
C27   1    0.681760    0.322520    1.006245    11.00000    0.03997    0.03948 =
         0.03031    0.02516    0.01981    0.01619
AFIX  43
H27   2    0.684171    0.299864    1.064547    11.00000   -1.20000
AFIX   0
C28   1    0.758643    0.285899    0.943891    11.00000    0.04305    0.03926 =
         0.03416    0.02693    0.02135    0.02068
AFIX  43
H28   2    0.809954    0.238476    0.959126    11.00000   -1.20000
AFIX   0
C29   1    0.760219    0.318882    0.859175    11.00000    0.03732    0.03301 =
         0.03070    0.02134    0.02091    0.01664
AFIX  43
H29   2    0.812433    0.295268    0.816110    11.00000   -1.20000
AFIX   0
C30   1    0.682747    0.387465    0.840018    11.00000    0.02898    0.02393 =
         0.02205    0.01368    0.01452    0.00844
C31   1    0.657701    0.442962    0.766826    11.00000    0.02521    0.02049 =
         0.01943    0.01089    0.01192    0.00645
C32   1    0.708882    0.453070    0.688881    11.00000    0.02596    0.02063 =
         0.02094    0.01159    0.01307    0.00744
AFIX  43
H32   2    0.771339    0.415199    0.672400    11.00000   -1.20000
AFIX   0
C33   1    0.804587    0.784326    0.488626    11.00000    0.03372    0.02223 =
         0.03520    0.01890    0.02144    0.01125
C34   1    0.741242    0.784721    0.381073    11.00000    0.05075    0.02614 =
         0.03218    0.01871    0.02268    0.01422
AFIX  43
H34   2    0.694005    0.711048    0.308862    11.00000   -1.20000
AFIX   0
C35   1    0.745959    0.889725    0.377731    11.00000    0.05731    0.03170 =
         0.03439    0.02320    0.02434    0.01825
AFIX  43
H35   2    0.701952    0.888993    0.305101    11.00000   -1.20000
AFIX   0
C36   1    0.817451    0.995701    0.484612    11.00000    0.04346    0.02645 =
         0.04079    0.02316    0.02689    0.01468
N37   3    0.837193    1.111692    0.505506    11.00000    0.05320    0.02727 =
         0.04298    0.02447    0.02804    0.01680
H037  2    0.829791    1.146504    0.460923    11.00000   -1.50000
C38   1    0.917594    1.187694    0.624669    11.00000    0.03946    0.02658 =
         0.04755    0.02358    0.02862    0.01327
N39   3    0.956198    1.305991    0.676529    11.00000    0.04943    0.02489 =
         0.05431    0.02304    0.03387    0.01333
C40   1    1.037782    1.361719    0.792243    11.00000    0.04549    0.02633 =
         0.06558    0.02440    0.02907    0.00758
AFIX  43
H40   2    1.069772    1.445996    0.832927    11.00000   -1.20000
AFIX   0
C41   1    1.079465    1.305938    0.857693    11.00000    0.04285    0.02992 =
         0.05514    0.01891    0.00824    0.00030
AFIX  43
H41   2    1.138174    1.351616    0.939809    11.00000   -1.20000
AFIX   0
C42   1    1.034357    1.182165    0.801785    11.00000    0.03882    0.02990 =
         0.05513    0.02373    0.00587    0.00354
AFIX  43
H42   2    1.060309    1.141908    0.844782    11.00000   -1.20000
AFIX   0
C43   1    0.951199    1.120762    0.682509    11.00000    0.03111    0.02414 =
         0.04778    0.02125    0.01799    0.00732
C44   1    0.885628    0.997599    0.592800    11.00000    0.02922    0.02398 =
         0.03896    0.01932    0.01774    0.00841
C45   1    0.877499    0.890790    0.594644    11.00000    0.02918    0.02478 =
         0.03707    0.01970    0.01456    0.00813
AFIX  43
H45   2    0.921119    0.891215    0.667178    11.00000   -1.20000
AFIX   0
rigu s91a o92a c93a c94a
rigu s91b o92b c93b c94b
EADP c93a c93b
eadp o92a c94b
PART 1 21.0
S91A  4    0.486574    0.043929    0.342270    21.00000    0.03708    0.03481 =
         0.03973    0.02263    0.02049    0.01352
O92A  5    0.596181    0.101233    0.329774    21.00000    0.02896    0.08418 =
         0.05767    0.05357    0.02483    0.02022
C93A  1    0.350016    0.049189    0.241768    21.00000    0.02939    0.04437 =
         0.03650    0.01085    0.01012    0.01069
AFIX 137
H93A  2    0.332310   -0.010085    0.159452    21.00000   -1.50000
H93B  2    0.366236    0.128539    0.250438    21.00000   -1.50000
H93C  2    0.275215    0.032052    0.259270    21.00000   -1.50000
AFIX   0
C94A  1    0.491409    0.137129    0.490500    21.00000    0.17716    0.16427 =
         0.08981    0.05116    0.08095    0.01131
AFIX 137
H94A  2    0.486541    0.214887    0.500488    21.00000   -1.50000
H94B  2    0.572385    0.147530    0.552205    21.00000   -1.50000
H94C  2    0.417899    0.099031    0.498429    21.00000   -1.50000
AFIX   0
PART 2 -21.0
S91B  4    0.489001    0.144955    0.370605   -21.00000    0.05342    0.04999 =
         0.06309    0.03520    0.03154    0.02716
O92B  5    0.488423    0.153371    0.475521   -21.00000    0.02380    0.04977 =
         0.01796    0.00327    0.01076    0.01197
C93B  1    0.411577   -0.005016    0.327890   -21.00000    0.02939    0.04437 =
         0.03650    0.01085    0.01012    0.01069
AFIX 137
H93D  2    0.333800   -0.040225    0.252979   -21.00000   -1.50000
H93E  2    0.387359   -0.004857    0.391270   -21.00000   -1.50000
H93F  2    0.471350   -0.051748    0.316130   -21.00000   -1.50000
AFIX   0
C94B  1    0.619504    0.107533    0.340508   -21.00000    0.02896    0.08418 =
         0.05767    0.05357    0.02483    0.02022
AFIX 137
H94D  2    0.606945    0.022864    0.313140   -21.00000   -1.50000
H94E  2    0.699513    0.154776    0.413616   -21.00000   -1.50000
H94F  2    0.625513    0.123896    0.277829   -21.00000   -1.50000
part 0
REM #####
REM #####
AFIX   0
HKLF 4


REM  MCF102SS_b_0msp_a.res in P-1
REM wR2 = 0.1900, GooF = S = 1.038, Restrained GooF = 1.038 for all data
REM R1 = 0.0644 for 8542 Fo > 4sig(Fo) and 0.0745 for all 10123 data
REM 480 parameters refined using 34 restraints

END

WGHT      0.0989      1.3217

REM Highest difference peak  0.891,  deepest hole -0.650,  1-sigma level  0.071
Q1    1   0.3660  0.0077  0.2621  11.00000  0.05    0.89
Q2    1   0.8229  0.9200  0.4182  11.00000  0.05    0.81
Q3    1   0.9139  1.1325  0.5545  11.00000  0.05    0.80
Q4    1   0.8842  1.0097  0.5304  11.00000  0.05    0.63
Q5    1   0.5240 -0.0250  0.3042  11.00000  0.05    0.58
Q6    1   1.0195  1.3093  0.7250  11.00000  0.05    0.52
Q7    1   0.6125  0.4769  0.7845  11.00000  0.05    0.50
Q8    1   0.8158  0.6301  0.4576  11.00000  0.05    0.47
Q9    1   0.4131  0.0719  0.3019  11.00000  0.05    0.47
Q10   1   0.6820  0.4514  0.7303  11.00000  0.05    0.45
;
_shelx_res_checksum   25786

_shelx_hkl_file
;
  -1   0   0   60.89    1.80
   1   0   0   64.99    1.80
   1   0   0   62.19    2.10
   1   0   0   62.99    1.70
   1   0   0   63.89    1.80
   1   0   0   64.09    2.00
   1   0   0   61.19    1.80
   1   0   0   63.79    1.80
   1   0   0   60.69    2.10
   1   0   0   60.69    2.00
   1   0   0   63.29    2.10
   1   0   0   65.79    1.90
  -2   0   0  716.13   17.10
  -2   0   0  737.13   17.60
  -2   0   0  742.33   18.10
  -2   0   0  740.23   17.40
  -2   0   0  743.93   17.40
  -2   0   0  733.83   17.30
  -2   0   0  742.93   18.20
  -2   0   0  709.43   17.80
  -2   0   0  716.23   17.70
  -2   0   0  745.43   17.90
  -2   0   0  717.23   17.10
  -2   0   0  710.83   17.60
  -2   0   0  750.02   18.20
   2   0   0  718.73   17.70
   2   0   0  727.93   18.20
   2   0   0  712.43   17.20
   2   0   0  723.13   17.60
   2   0   0  718.43   18.20
   2   0   0  728.13   17.80
   2   0   0  720.23   18.70
   2   0   0  721.63   17.30
   2   0   0  701.93   17.30
   2   0   0  700.03   17.10
   2   0   0  722.83   17.40
   2   0   0  725.63   17.70
   2   0   0  709.93   18.00
   2   0   0  726.03   17.40
  -3   0   0  190.18    5.10
  -3   0   0  188.18    5.50
  -3   0   0  192.48    5.50
  -3   0   0  189.68    5.50
  -3   0   0  195.48    5.90
  -3   0   0  183.38    6.00
  -3   0   0  190.68    5.30
  -3   0   0  181.78    6.30
  -3   0   0  201.18    5.90
  -3   0   0  198.18    6.00
  -3   0   0  177.18    6.00
  -3   0   0  187.68    6.10
  -3   0   0  198.78    6.50
  -3   0   0  189.48    6.10
  -3   0   0  190.18    6.40
  -3   0   0  194.68    5.20
   3   0   0  188.68    5.20
   3   0   0  186.08    6.40
   3   0   0  194.88    5.30
   3   0   0  188.38    5.90
   3   0   0  193.08    5.60
   3   0   0  193.68    5.50
   3   0   0  195.38    5.40
   3   0   0  180.88    5.90
   3   0   0  192.08    6.50
   3   0   0  186.18    6.50
   3   0   0  189.48    5.50
   3   0   0  184.18    6.20
  -4   0   0  648.44   17.30
  -4   0   0  662.73   15.80
  -4   0   0  662.03   16.50
  -4   0   0  652.53   16.00
  -4   0   0  605.84   17.60
  -4   0   0  658.23   17.40
  -4   0   0  654.93   16.90
  -4   0   0  656.03   15.90
  -4   0   0  665.33   17.50
  -4   0   0  659.23   16.60
  -4   0   0  650.23   17.10
  -4   0   0  617.24   17.70
  -4   0   0  652.33   16.50
  -4   0   0  643.14   17.20
  -4   0   0  635.34   17.00
  -4   0   0  641.14   17.80
   4   0   0  617.94   17.80
   4   0   0  650.33   18.00
   4   0   0  666.83   16.50
   4   0   0  660.63   16.80
   4   0   0  633.74   17.00
   4   0   0  614.44   16.20
   4   0   0  645.34   16.60
   4   0   0  646.14   17.60
   4   0   0  655.73   18.00
   4   0   0  659.53   16.00
   4   0   0  653.13   16.00
   4   0   0  663.43   17.20
   4   0   0  648.04   17.00
  -5   0   0    0.90    0.70
  -5   0   0    0.60    0.80
  -5   0   0    0.70    0.70
  -5   0   0    1.70    0.70
  -5   0   0    2.10    1.00
  -5   0   0    1.20    0.50
  -5   0   0    1.60    0.90
  -5   0   0    1.30    0.40
  -5   0   0    0.70    0.80
  -5   0   0    1.20    0.90
  -5   0   0    1.30    0.80
  -5   0   0    2.20    0.80
  -5   0   0    2.00    0.70
  -5   0   0    1.30    0.60
   5   0   0    1.10    0.70
   5   0   0    1.00    0.60
   5   0   0    1.60    0.80
   5   0   0    1.00    0.70
   5   0   0    0.80    1.00
   5   0   0    1.10    0.50
   5   0   0   -0.10    1.00
   5   0   0    0.40    0.80
   5   0   0    0.70    0.70
   5   0   0    1.80    0.80
   5   0   0    0.30    0.50
   5   0   0    1.10    0.60
  -6   0   0   20.70    1.80
  -6   0   0   19.20    1.80
  -6   0   0   18.50    2.70
  -6   0   0   17.60    1.90
  -6   0   0   19.30    1.80
  -6   0   0   16.40    1.60
  -6   0   0   20.60    2.90
  -6   0   0   16.80    1.30
  -6   0   0   16.40    2.50
  -6   0   0   18.60    1.90
  -6   0   0   21.30    2.90
  -6   0   0   16.20    2.30
  -6   0   0   21.10    2.10
  -6   0   0   17.20    1.40
  -6   0   0   19.40    2.10
  -6   0   0   22.70    3.00
   6   0   0   17.90    1.90
   6   0   0   19.50    2.90
   6   0   0   18.60    1.80
   6   0   0   20.80    1.90
   6   0   0   23.20    3.30
   6   0   0   17.90    2.70
   6   0   0   20.00    2.00
   6   0   0   20.20    1.90
  -7   0   0  176.58    5.60
  -7   0   0  164.78    6.30
  -7   0   0  173.08    8.70
  -7   0   0  161.18    6.70
  -7   0   0  177.68    7.40
  -7   0   0  175.88    7.20
  -7   0   0  177.18    5.60
  -7   0   0  165.58    7.80
  -7   0   0  175.68    7.60
  -7   0   0  176.08    7.50
  -7   0   0  182.18    6.50
  -7   0   0  177.08    7.20
  -7   0   0  175.98    6.70
   7   0   0  172.48    7.80
   7   0   0  183.78    8.60
   7   0   0  170.38    7.20
   7   0   0  182.88    6.80
   7   0   0  182.08    6.80
   7   0   0  169.98    5.60
   7   0   0  179.18    8.30
   7   0   0  166.38    5.30
  -8   0   0   12.30    1.80
  -8   0   0   10.20    2.20
  -8   0   0    9.40    2.00
  -8   0   0    7.70    1.70
  -8   0   0   10.90    1.70
  -8   0   0    9.40    1.30
  -8   0   0   10.70    2.30
  -8   0   0    8.10    2.00
  -8   0   0    7.70    1.20
  -8   0   0   10.20    2.00
  -8   0   0   11.90    1.90
   8   0   0    9.60    1.80
   8   0   0   12.70    2.60
   8   0   0   10.40    1.90
   8   0   0    8.10    2.40
   8   0   0   10.50    2.50
   8   0   0    9.10    1.80
   8   0   0    8.70    1.90
  -9   0   0   78.19    3.40
  -9   0   0   72.39    4.10
  -9   0   0   75.19    3.30
  -9   0   0   78.09    4.10
  -9   0   0   73.39    5.30
  -9   0   0   70.49    4.50
  -9   0   0   75.99    5.20
  -9   0   0   71.59    4.30
  -9   0   0   70.49    4.90
  -9   0   0   79.79    4.60
  -9   0   0   77.99    5.30
   9   0   0   77.29    4.40
   9   0   0   78.79    6.10
   9   0   0   71.79    4.60
   9   0   0   74.09    4.40
   9   0   0   81.19    6.20
   9   0   0   78.49    5.80
 -10   0   0   21.00    1.70
 -10   0   0   17.40    3.40
 -10   0   0   19.20    3.40
 -10   0   0   23.30    1.70
 -10   0   0   23.30    2.70
 -10   0   0   24.70    2.40
 -10   0   0   21.40    2.20
 -10   0   0   23.30    3.30
 -10   0   0   27.70    3.20
 -10   0   0   20.90    3.70
  10   0   0   22.50    3.30
  10   0   0   25.10    4.50
  10   0   0   22.20    2.50
  10   0   0   24.80    4.20
  10   0   0   15.30    3.60
  10   0   0   25.40    3.00
 -11   0   0   39.70    3.60
 -11   0   0   29.20    4.40
 -11   0   0   41.80    4.00
 -11   0   0   33.30    2.00
 -11   0   0   32.30    2.00
 -11   0   0   43.80    4.50
 -11   0   0   36.30    5.00
 -11   0   0   38.20    3.10
 -11   0   0   35.60    3.00
 -11   0   0   27.50    3.10
  11   0   0   33.10    3.20
  11   0   0   37.90    3.40
  11   0   0   24.50    4.30
  11   0   0   38.00    5.40
  11   0   0   46.10    5.20
  11   0   0   36.30    3.80
 -12   0   0   63.09    5.90
 -12   0   0   60.19    4.10
 -12   0   0   64.59    5.60
 -12   0   0   65.49    4.80
 -12   0   0   56.29    3.90
 -12   0   0   62.59    5.20
  12   0   0   80.79    7.20
  12   0   0   62.39    6.50
  12   0   0   65.09    6.60
  12   0   0   64.49    4.50
  12   0   0   55.69    4.80
  12   0   0   55.19    4.40
 -13   0   0   13.40    3.40
 -13   0   0   14.20    3.40
 -13   0   0   11.40    2.00
 -13   0   0   13.40    3.20
 -13   0   0   11.60    2.60
 -13   0   0   13.00    3.40
 -13   0   0   10.80    2.00
 -13   0   0    9.10    3.10
  13   0   0   12.70    2.80
  13   0   0    9.60    2.60
  13   0   0   11.40    2.40
  13   0   0   13.10    3.10
  13   0   0    7.00    2.60
  13   0   0   14.80    4.00
 -14   0   0    9.20    2.50
 -14   0   0    9.40    3.00
 -14   0   0   11.00    3.50
 -14   0   0    9.80    2.10
 -14   0   0    7.30    1.90
 -14   0   0    9.50    2.10
 -14   0   0   10.00    3.20
 -14   0   0    6.40    3.30
  14   0   0    4.00    2.30
  14   0   0   15.50    4.50
  14   0   0    4.60    2.10
  14   0   0    4.80    2.60
  14   0   0    9.50    3.70
  15  -1   0   -1.60    2.50
  15  -1   0    1.00    3.20
  15  -1   0   -2.10    1.70
 -15   1   0   -1.60    1.60
 -15   1   0    0.70    1.50
 -15   1   0    0.40    2.40
 -15   1   0    5.30    3.10
 -15   1   0   -1.10    2.70
 -15   1   0    3.30    2.60
 -15   1   0   -1.40    2.20
  14  -1   0   13.40    3.00
  14  -1   0   18.40    4.30
  14  -1   0   20.20    4.00
  14  -1   0   15.10    3.20
  14  -1   0   13.40    3.70
 -14   1   0   10.50    3.30
 -14   1   0   17.90    2.90
 -14   1   0   22.40    4.80
 -14   1   0   17.00    3.50
 -14   1   0   11.60    2.30
 -14   1   0   13.60    2.20
 -14   1   0   12.70    3.40
  13  -1   0   -2.60    1.60
  13  -1   0    1.50    2.10
  13  -1   0    1.30    2.50
  13  -1   0    0.00    2.00
  13  -1   0    3.40    2.10
 -13   1   0   -0.60    2.00
 -13   1   0    1.90    0.90
 -13   1   0    2.40    1.60
 -13   1   0    3.40    2.20
 -13   1   0    3.10    2.40
 -13   1   0    3.40    1.30
 -13   1   0    1.30    2.20
 -13   1   0    2.90    1.90
  12  -1   0   78.59    5.30
  12  -1   0   81.69    8.50
  12  -1   0   87.49    5.60
  12  -1   0   87.59    6.00
  12  -1   0   80.59    7.20
  12  -1   0   82.99    7.50
 -12   1   0   79.99    3.60
 -12   1   0   87.69    6.80
 -12   1   0  105.29    5.40
 -12   1   0   79.69    6.40
 -12   1   0   88.99    5.70
 -12   1   0   78.59    3.60
 -12   1   0   95.39    7.20
 -12   1   0   75.89    6.00
 -12   1   0   82.69    6.40
 -12   1   0   86.79    5.80
 -12   1   0   78.19    4.20
  11  -1   0    1.00    1.60
  11  -1   0    3.40    1.70
  11  -1   0    4.60    2.60
  11  -1   0    2.00    1.60
  11  -1   0    0.50    1.20
  11  -1   0    3.50    1.90
 -11   1   0    1.30    1.00
 -11   1   0    0.80    1.30
 -11   1   0    2.30    1.10
 -11   1   0    3.50    2.00
 -11   1   0    1.50    1.60
 -11   1   0    2.20    2.00
 -11   1   0    5.70    1.70
 -11   1   0    1.40    0.90
 -11   1   0    1.50    1.80
 -11   1   0    3.50    1.00
 -11   1   0    2.20    1.10
  10  -1   0    3.50    1.60
  10  -1   0    3.30    2.50
  10  -1   0    5.30    1.80
  10  -1   0    3.40    1.90
  10  -1   0    3.80    1.50
  10  -1   0    5.30    2.60
 -10   1   0    2.50    1.00
 -10   1   0    4.10    1.60
 -10   1   0    5.40    1.30
 -10   1   0    4.50    1.80
 -10   1   0    3.60    1.10
 -10   1   0    5.90    1.50
 -10   1   0    7.20    1.90
 -10   1   0    4.40    1.80
 -10   1   0    2.20    1.40
 -10   1   0    5.20    1.20
 -10   1   0    2.50    1.70
   9  -1   0    2.80    1.40
   9  -1   0    0.90    1.10
   9  -1   0    2.00    1.10
   9  -1   0    4.50    1.60
   9  -1   0    3.00    1.60
   9  -1   0    1.80    1.20
  -9   1   0    2.00    0.90
  -9   1   0    5.70    1.50
  -9   1   0    1.00    0.80
  -9   1   0    2.50    1.20
  -9   1   0    2.20    0.90
  -9   1   0    2.80    1.40
  -9   1   0    1.80    1.20
  -9   1   0    3.60    1.10
  -9   1   0    0.60    0.80
  -9   1   0    3.30    1.50
  -9   1   0    3.50    1.40
   8  -1   0   50.39    4.50
   8  -1   0   59.69    3.80
   8  -1   0   63.29    4.00
   8  -1   0   64.09    5.10
   8  -1   0   55.39    4.40
   8  -1   0   60.59    4.80
   8  -1   0   53.39    3.00
   8  -1   0   62.49    3.90
  -8   1   0   59.69    3.60
  -8   1   0   56.29    4.10
  -8   1   0   53.99    4.00
  -8   1   0   54.79    4.60
  -8   1   0   61.49    3.60
  -8   1   0   52.59    3.80
  -8   1   0   55.89    3.20
  -8   1   0   57.39    3.90
  -8   1   0   54.89    2.80
  -8   1   0   58.89    3.80
  -8   1   0   57.79    3.10
  -8   1   0   57.09    4.30
   7  -1   0   67.19    3.90
   7  -1   0   78.59    5.10
   7  -1   0   66.79    3.80
   7  -1   0   65.39    2.70
   7  -1   0   68.69    4.00
   7  -1   0   67.59    2.90
   7  -1   0   70.89    4.90
   7  -1   0   76.29    3.90
   7  -1   0   68.19    4.80
   7  -1   0   66.89    3.30
   7  -1   0   78.29    4.00
  -7   1   0   66.99    3.40
  -7   1   0   71.29    4.70
  -7   1   0   69.69    3.70
  -7   1   0   71.79    4.40
  -7   1   0   68.39    4.10
  -7   1   0   72.59    3.90
  -7   1   0   61.79    3.90
  -7   1   0   73.09    4.30
  -7   1   0   75.09    4.40
  -7   1   0   67.49    4.30
  -7   1   0   73.09    4.80
  -7   1   0   73.69    3.90
  -7   1   0   77.89    3.40
  -7   1   0   80.69    3.30
  -7   1   0   70.99    4.70
   6  -1   0   23.60    2.60
   6  -1   0   23.90    1.50
   6  -1   0   22.50    2.00
   6  -1   0   24.80    2.10
   6  -1   0   24.60    2.60
   6  -1   0   25.40    1.60
   6  -1   0   28.20    1.90
   6  -1   0   23.30    2.00
   6  -1   0   24.60    2.20
   6  -1   0   29.00    2.90
   6  -1   0   25.30    2.20
   6  -1   0   29.10    2.20
  -6   1   0   28.10    2.40
  -6   1   0   25.80    2.00
  -6   1   0   28.30    2.40
  -6   1   0   33.90    3.20
  -6   1   0   28.00    1.90
  -6   1   0   27.10    2.70
  -6   1   0   25.90    2.10
  -6   1   0   22.50    1.70
  -6   1   0   23.90    2.40
  -6   1   0   23.10    1.60
  -6   1   0   27.00    2.10
  -6   1   0   24.70    2.20
  -6   1   0   26.50    2.30
   5  -1   0   95.69    3.70
   5  -1   0   98.89    4.40
   5  -1   0   97.39    4.20
   5  -1   0   98.69    5.00
   5  -1   0  100.49    5.00
   5  -1   0   97.79    4.10
   5  -1   0   95.19    4.00
   5  -1   0   93.39    3.40
   5  -1   0   95.89    4.30
   5  -1   0   90.29    3.90
   5  -1   0   95.59    3.50
   5  -1   0   94.79    4.90
  -5   1   0  100.79    4.10
  -5   1   0   99.89    5.00
  -5   1   0  102.59    4.40
  -5   1   0   99.79    4.90
  -5   1   0  102.09    4.70
  -5   1   0   98.39    3.60
  -5   1   0  105.09    4.60
  -5   1   0  102.69    5.00
  -5   1   0   97.89    3.40
  -5   1   0  100.19    3.20
  -5   1   0   96.99    4.60
  -5   1   0   97.49    3.70
  -5   1   0  100.29    4.50
  -5   1   0  100.59    4.10
  -5   1   0   97.19    4.00
   4  -1   0  693.43   19.10
   4  -1   0  709.53   18.00
   4  -1   0  714.23   19.20
   4  -1   0  738.43   19.30
   4  -1   0  650.73   18.20
   4  -1   0  665.13   17.40
   4  -1   0  733.33   17.90
   4  -1   0  698.63   17.40
   4  -1   0  689.73   18.10
   4  -1   0  700.03   18.20
   4  -1   0  711.13   18.40
   4  -1   0  696.63   17.90
  -4   1   0  723.13   19.20
  -4   1   0  724.53   17.90
  -4   1   0  681.33   19.00
  -4   1   0  702.13   18.20
  -4   1   0  752.42   19.30
  -4   1   0  658.23   18.40
  -4   1   0  691.93   18.60
  -4   1   0  718.63   17.90
  -4   1   0  698.63   17.10
  -4   1   0  695.33   17.40
  -4   1   0  731.63   17.90
  -4   1   0  699.43   17.30
  -4   1   0  700.63   18.40
  -4   1   0  720.23   17.30
  -4   1   0  715.73   18.40
  -4   1   0  707.93   17.40
   3  -1   0 1681.03   40.50
   3  -1   0 1696.73   39.30
   3  -1   0 1656.93   39.50
   3  -1   0 1670.13   39.70
   3  -1   0 1646.44   39.90
   3  -1   0 1621.04   39.20
   3  -1   0 1678.33   39.90
   3  -1   0 1642.24   39.20
   3  -1   0 1633.04   40.40
   3  -1   0 1701.23   40.50
   3  -1   0 1658.93   39.50
   3  -1   0 1591.64   39.20
   3  -1   0 1713.23   39.50
  -3   1   0 1647.24   39.10
  -3   1   0 1700.63   40.00
  -3   1   0 1650.63   40.40
  -3   1   0 1689.13   40.50
  -3   1   0 1657.13   38.80
  -3   1   0 1656.03   40.50
  -3   1   0 1689.53   39.20
  -3   1   0 1668.83   39.40
  -3   1   0 1672.03   39.10
  -3   1   0 1654.23   39.60
  -3   1   0 1703.13   39.50
  -3   1   0 1686.83   40.00
  -3   1   0 1662.03   39.20
  -3   1   0 1663.93   39.70
  -3   1   0 1710.03   39.00
   2  -1   0   14.20    0.90
   2  -1   0   14.30    1.20
   2  -1   0   13.70    1.10
   2  -1   0   14.10    1.20
   2  -1   0   14.30    1.00
   2  -1   0   14.70    1.00
   2  -1   0   13.80    0.80
   2  -1   0   15.70    1.00
   2  -1   0   15.10    0.90
   2  -1   0   15.60    0.90
   2  -1   0   15.00    0.70
   2  -1   0   16.30    1.20
   2  -1   0   14.10    0.90
  -2   1   0   15.50    1.20
  -2   1   0   12.30    0.90
  -2   1   0   15.50    1.10
  -2   1   0   15.40    1.00
  -2   1   0   15.70    1.10
  -2   1   0   13.80    0.90
  -2   1   0   15.60    1.00
  -2   1   0   14.10    1.00
  -2   1   0   14.20    1.00
  -2   1   0   15.10    1.10
  -2   1   0   14.50    1.20
  -2   1   0   15.40    0.70
  -2   1   0   14.80    1.00
  -2   1   0   15.00    1.20
  -2   1   0   14.30    0.80
   1  -1   0  241.58    5.70
   1  -1   0  226.38    5.90
   1  -1   0  246.18    6.10
   1  -1   0  235.58    6.10
   1  -1   0  241.18    6.20
   1  -1   0  224.68    6.10
   1  -1   0  241.68    5.70
   1  -1   0  244.68    6.20
   1  -1   0  244.08    6.20
   1  -1   0  227.38    6.00
   1  -1   0  230.98    6.10
  -1   1   0  230.38    6.30
  -1   1   0  247.58    6.20
  -1   1   0  236.48    6.00
  -1   1   0  231.58    6.20
  -1   1   0  238.88    6.20
  -1   1   0  234.28    6.10
  -1   1   0  245.88    6.10
  -1   1   0  230.18    6.10
  -1   1   0  238.98    6.20
  -1   1   0  223.18    6.10
   0  -1   0   33.90    1.30
   0  -1   0   33.70    1.50
   0  -1   0   32.70    1.50
   0  -1   0   34.10    1.40
   0   1   0   32.60    1.20
   0   1   0   34.70    1.10
   0   1   0   34.30    1.10
  -1  -1   0 1211.58   28.10
  -1  -1   0 1179.28   28.10
  -1  -1   0 1184.08   27.80
  -1  -1   0 1193.08   28.30
  -1  -1   0 1208.68   28.30
  -1  -1   0 1226.28   28.30
  -1  -1   0 1174.58   28.40
  -1  -1   0 1182.48   28.20
  -1  -1   0 1196.38   28.10
  -1  -1   0 1174.18   28.10
  -1  -1   0 1236.68   28.30
  -1  -1   0 1184.58   28.30
  -1  -1   0 1201.58   28.20
   1   1   0 1163.18   28.10
   1   1   0 1177.48   28.20
   1   1   0 1173.48   27.80
   1   1   0 1155.48   28.30
   1   1   0 1188.28   28.30
   1   1   0 1178.08   28.40
   1   1   0 1229.98   28.30
   1   1   0 1145.69   28.30
   1   1   0 1349.77   28.30
   1   1   0 1176.68   28.30
   1   1   0 1189.58   28.10
  -2  -1   0  169.88    4.60
  -2  -1   0  163.38    4.80
  -2  -1   0  175.58    5.30
  -2  -1   0  168.38    4.90
  -2  -1   0  169.58    5.40
  -2  -1   0  183.78    5.80
  -2  -1   0  168.18    4.60
  -2  -1   0  166.28    5.40
  -2  -1   0  175.88    5.00
  -2  -1   0  167.58    5.60
  -2  -1   0  162.98    5.30
   2   1   0  174.08    5.00
   2   1   0  161.88    5.40
   2   1   0  169.18    5.30
   2   1   0  178.88    5.50
   2   1   0  158.18    5.40
   2   1   0  183.88    5.90
   2   1   0  175.28    5.00
   2   1   0  170.18    4.50
   2   1   0  166.88    5.20
   2   1   0  163.28    4.80
   2   1   0  167.08    5.40
   2   1   0  175.18    4.60
   2   1   0  161.08    5.10
  -3  -1   0  144.79    5.20
  -3  -1   0  143.29    4.90
  -3  -1   0  143.89    4.50
  -3  -1   0  156.48    5.30
  -3  -1   0  138.69    5.00
  -3  -1   0  145.59    5.30
  -3  -1   0  141.89    4.10
  -3  -1   0  141.59    4.20
  -3  -1   0  145.79    5.20
  -3  -1   0  139.39    4.60
  -3  -1   0  142.99    5.00
  -3  -1   0  143.09    5.30
  -3  -1   0  147.29    4.60
  -3  -1   0  144.89    5.10
  -3  -1   0  147.49    4.40
  -3  -1   0  144.59    4.40
   3   1   0  140.99    4.40
   3   1   0  143.99    5.40
   3   1   0  147.19    5.10
   3   1   0  146.89    5.50
   3   1   0  138.29    4.50
   3   1   0  142.79    5.40
   3   1   0  141.19    4.60
   3   1   0  149.09    4.70
   3   1   0  139.49    4.90
   3   1   0  142.39    5.10
   3   1   0  144.69    4.40
   3   1   0  144.99    5.30
  -4  -1   0   97.39    4.30
  -4  -1   0   99.69    3.60
  -4  -1   0   98.89    4.00
  -4  -1   0   99.19    4.60
  -4  -1   0  100.49    3.40
  -4  -1   0  101.79    3.90
  -4  -1   0   97.39    3.30
  -4  -1   0   98.79    3.70
  -4  -1   0   98.39    4.40
  -4  -1   0  102.29    3.20
  -4  -1   0   96.69    4.20
  -4  -1   0   98.39    4.40
  -4  -1   0  101.99    4.60
  -4  -1   0   95.09    4.30
  -4  -1   0   93.49    4.50
   4   1   0   95.69    3.50
   4   1   0  105.09    4.00
   4   1   0   94.19    4.00
   4   1   0  107.19    4.80
   4   1   0   94.49    3.60
   4   1   0  103.59    3.70
   4   1   0   93.39    4.30
   4   1   0   96.19    4.80
   4   1   0   92.99    4.70
   4   1   0   97.19    4.30
   4   1   0  103.79    3.90
   4   1   0   96.89    4.50
  -5  -1   0   41.70    1.90
  -5  -1   0   39.20    2.80
  -5  -1   0   40.50    3.00
  -5  -1   0   39.40    2.80
  -5  -1   0   40.00    1.90
  -5  -1   0   39.50    2.10
  -5  -1   0   42.30    3.10
  -5  -1   0   42.00    2.50
  -5  -1   0   39.00    2.90
  -5  -1   0   39.30    3.00
  -5  -1   0   40.10    2.40
  -5  -1   0   38.60    2.30
  -5  -1   0   40.50    2.60
  -5  -1   0   37.90    2.80
  -5  -1   0   41.00    2.70
  -5  -1   0   37.90    1.90
  -5  -1   0   37.90    2.80
   5   1   0   36.60    3.00
   5   1   0   39.20    2.00
   5   1   0   38.20    2.40
   5   1   0   40.50    3.30
   5   1   0   40.30    2.20
   5   1   0   42.90    3.30
   5   1   0   39.30    2.70
   5   1   0   36.50    3.00
   5   1   0   38.10    2.30
   5   1   0   42.30    2.60
   5   1   0   35.00    2.40
   5   1   0   39.40    2.80
  -6  -1   0  366.56    9.60
  -6  -1   0  360.16   11.90
  -6  -1   0  376.66   12.20
  -6  -1   0  343.87   12.20
  -6  -1   0  353.26   12.20
  -6  -1   0  355.46    9.70
  -6  -1   0  367.66   12.20
  -6  -1   0  352.76   11.60
  -6  -1   0  358.46   11.10
  -6  -1   0  362.96   12.00
  -6  -1   0  373.16    9.80
  -6  -1   0  356.56   11.90
  -6  -1   0  355.06   11.90
  -6  -1   0  353.06   10.90
  -6  -1   0  372.26    9.90
  -6  -1   0  373.26   10.70
  -6  -1   0  348.97   13.00
  -6  -1   0  365.46   11.10
   6   1   0  351.76   10.00
   6   1   0  356.76   11.10
   6   1   0  380.06   13.00
   6   1   0  351.76   10.30
   6   1   0  360.96   11.80
   6   1   0  367.96   12.70
   6   1   0  344.07   11.70
   6   1   0  378.26   11.20
   6   1   0  367.96   13.00
   6   1   0  353.86   12.30
   6   1   0  386.66   10.80
   6   1   0  388.36   11.20
  -7  -1   0   61.29    4.20
  -7  -1   0   63.49    3.60
  -7  -1   0   71.29    5.30
  -7  -1   0   69.89    3.90
  -7  -1   0   73.29    4.60
  -7  -1   0   68.99    3.60
  -7  -1   0   73.19    4.20
  -7  -1   0   67.99    3.90
  -7  -1   0   70.99    2.90
  -7  -1   0   71.49    4.60
  -7  -1   0   62.99    4.40
   7   1   0   72.89    5.20
   7   1   0   66.49    3.80
   7   1   0   64.49    4.10
   7   1   0   69.29    4.80
   7   1   0   68.79    3.80
   7   1   0   59.39    3.00
   7   1   0   65.79    4.60
   7   1   0   73.39    5.20
   7   1   0   65.89    3.90
   7   1   0   65.09    3.50
  -8  -1   0  141.59    4.90
  -8  -1   0  152.68    5.70
  -8  -1   0  156.08    7.50
  -8  -1   0  150.48    7.40
  -8  -1   0  139.19    6.50
  -8  -1   0  140.29    6.20
  -8  -1   0  152.28    6.40
  -8  -1   0  150.38    7.50
  -8  -1   0  152.08    6.10
  -8  -1   0  137.19    6.40
  -8  -1   0  149.99    7.30
   8   1   0  147.69    6.00
   8   1   0  154.98    6.70
   8   1   0  145.49    6.20
   8   1   0  162.68    8.50
   8   1   0  142.69    7.80
   8   1   0  152.38    8.10
  -9  -1   0  103.69    6.60
  -9  -1   0  103.99    6.20
  -9  -1   0  108.19    5.30
  -9  -1   0  106.59    6.50
  -9  -1   0  103.49    5.60
  -9  -1   0  106.29    5.10
  -9  -1   0   90.49    3.70
  -9  -1   0  109.89    6.60
  -9  -1   0   95.89    5.20
  -9  -1   0   90.79    5.30
  -9  -1   0  101.89    5.00
   9   1   0  101.09    5.30
   9   1   0  110.79    7.40
   9   1   0  107.59    5.80
   9   1   0  106.39    7.10
   9   1   0   99.49    5.00
   9   1   0  128.59    7.30
 -10  -1   0    3.90    1.60
 -10  -1   0    4.00    2.00
 -10  -1   0    5.50    2.10
 -10  -1   0    3.70    0.80
 -10  -1   0    4.80    1.70
 -10  -1   0    3.70    2.10
 -10  -1   0    3.20    1.40
 -10  -1   0    8.70    1.90
 -10  -1   0    4.10    1.40
  10   1   0    3.90    2.10
  10   1   0    4.80    1.50
  10   1   0    2.60    2.00
  10   1   0    6.10    1.90
  10   1   0    7.00    2.10
  10   1   0    4.60    1.50
 -11  -1   0   16.10    2.60
 -11  -1   0   13.80    4.90
 -11  -1   0   15.50    3.40
 -11  -1   0   20.40    2.20
 -11  -1   0   14.70    3.40
 -11  -1   0   15.50    3.20
  11   1   0   19.60    2.70
  11   1   0   25.10    4.30
  11   1   0   20.30    4.10
  11   1   0   17.50    2.80
  11   1   0   21.40    4.10
 -12  -1   0   12.30    3.00
 -12  -1   0   33.40    4.90
 -12  -1   0   19.40    3.60
 -12  -1   0   17.20    2.50
 -12  -1   0   19.00    4.00
 -12  -1   0   17.60    3.80
  12   1   0   12.30    3.40
  12   1   0   23.40    4.80
  12   1   0   17.40    3.40
  12   1   0   16.10    4.00
  12   1   0   15.70    2.70
  12   1   0   16.60    2.50
 -13  -1   0    0.70    1.40
 -13  -1   0    1.50    2.10
 -13  -1   0   -0.70    1.10
 -13  -1   0   -0.50    1.70
 -13  -1   0    2.30    1.40
 -13  -1   0   -0.20    2.30
 -13  -1   0    1.20    2.30
  13   1   0    0.10    1.80
  13   1   0   -0.60    2.20
  13   1   0    1.30    2.20
  13   1   0   -3.50    2.00
  13   1   0   -1.20    1.50
  13   1   0    1.50    1.80
 -14  -1   0   26.30    5.00
 -14  -1   0   21.10    3.40
 -14  -1   0   29.50    3.20
 -14  -1   0   40.50    6.60
 -14  -1   0   30.80    5.00
  14   1   0   28.40    5.30
  14   1   0   24.00    5.10
  14   1   0   19.90    3.30
  14   1   0   32.70   10.30
  15  -2   0   -4.60    2.00
  15  -2   0   -7.80    4.10
  15  -2   0    1.20    3.10
  15  -2   0    0.40    1.60
 -15   2   0    3.00    2.40
 -15   2   0   -1.30    2.40
 -15   2   0   -0.10    1.70
 -15   2   0   -1.30    1.90
 -15   2   0    3.10    1.70
 -15   2   0   -3.80    2.00
 -15   2   0   -0.80    2.60
  14  -2   0    0.00    1.50
  14  -2   0   -1.50    2.10
  14  -2   0   -2.90    2.40
  14  -2   0   -0.30    2.70
  14  -2   0    5.40    2.70
 -14   2   0    1.20    2.00
 -14   2   0    0.40    1.20
 -14   2   0   -0.60    1.70
 -14   2   0    0.30    1.90
 -14   2   0    0.50    1.10
 -14   2   0    0.10    1.80
 -14   2   0    1.00    1.30
 -14   2   0    2.10    2.70
  13  -2   0   -0.70    1.90
  13  -2   0   -0.20    1.70
  13  -2   0    2.70    1.80
  13  -2   0    0.80    1.40
 -13   2   0   -0.40    0.90
 -13   2   0   -0.20    1.30
 -13   2   0    1.00    1.90
 -13   2   0    1.00    1.60
 -13   2   0   -0.60    1.80
 -13   2   0   -1.90    1.60
 -13   2   0    1.80    0.90
  12  -2   0    9.00    2.60
  12  -2   0   10.60    2.70
  12  -2   0   13.70    2.70
  12  -2   0   12.60    3.60
 -12   2   0   10.70    2.90
 -12   2   0   13.20    1.90
 -12   2   0   13.30    2.20
 -12   2   0   11.90    1.90
 -12   2   0   11.90    2.90
 -12   2   0   11.70    2.30
 -12   2   0   14.50    3.40
 -12   2   0    6.70    1.40
 -12   2   0   12.80    1.70
 -12   2   0   12.70    2.60
 -12   2   0   14.50    3.50
  11  -2   0   -0.90    1.80
  11  -2   0    0.70    1.30
  11  -2   0    0.40    1.30
  11  -2   0    1.20    1.70
  11  -2   0   -0.50    1.00
 -11   2   0    0.70    1.10
 -11   2   0   -0.30    1.20
 -11   2   0   -0.70    0.90
 -11   2   0    0.50    0.90
 -11   2   0    0.40    1.90
 -11   2   0    1.00    1.10
 -11   2   0   -0.10    0.80
 -11   2   0    1.30    0.90
 -11   2   0    0.70    0.90
 -11   2   0   -0.70    1.20
 -11   2   0    1.20    1.10
  10  -2   0   22.90    3.30
  10  -2   0   21.50    2.20
  10  -2   0   24.30    3.40
  10  -2   0   21.50    2.60
  10  -2   0   20.10    3.90
  10  -2   0   22.40    4.10
 -10   2   0   20.40    2.10
 -10   2   0   18.90    2.40
 -10   2   0   20.90    3.40
 -10   2   0   23.10    3.50
 -10   2   0   21.10    1.90
 -10   2   0   26.50    2.60
 -10   2   0   18.80    2.40
 -10   2   0   21.10    1.90
 -10   2   0   23.10    3.60
 -10   2   0   17.30    3.30
 -10   2   0   20.70    2.90
   9  -2   0  103.49    6.80
   9  -2   0   98.39    5.30
   9  -2   0  107.09    5.70
   9  -2   0   92.19    5.30
   9  -2   0   99.39    6.60
   9  -2   0  106.89    4.70
  -9   2   0   96.49    4.30
  -9   2   0   97.59    5.10
  -9   2   0   91.49    5.80
  -9   2   0   99.49    5.10
  -9   2   0   91.79    5.60
  -9   2   0  100.49    5.70
  -9   2   0  100.59    4.20
  -9   2   0   95.59    4.30
  -9   2   0  108.09    5.30
  -9   2   0  109.99    6.50
   8  -2   0    5.70    1.40
   8  -2   0    5.40    1.40
   8  -2   0    3.00    1.70
   8  -2   0    2.80    1.60
   8  -2   0    5.10    1.80
   8  -2   0    4.40    1.40
   8  -2   0    4.90    1.10
   8  -2   0    6.90    1.50
  -8   2   0    4.50    1.50
  -8   2   0    3.10    1.70
  -8   2   0    4.60    1.20
  -8   2   0    4.00    1.00
  -8   2   0    5.80    1.40
  -8   2   0    3.40    1.30
  -8   2   0    4.40    1.40
  -8   2   0    4.50    1.00
  -8   2   0    5.00    1.50
  -8   2   0    4.70    1.20
  -8   2   0    4.80    1.30
  -8   2   0    3.20    1.30
   7  -2   0   88.89    4.80
   7  -2   0   91.69    4.10
   7  -2   0   85.49    3.50
   7  -2   0   85.09    3.40
   7  -2   0   94.29    5.60
   7  -2   0   85.09    4.50
   7  -2   0   90.19    4.50
   7  -2   0   87.89    4.40
   7  -2   0   96.29    5.70
   7  -2   0   83.79    4.40
   7  -2   0   93.99    5.60
  -7   2   0   86.29    3.80
  -7   2   0   95.69    5.10
  -7   2   0   80.99    5.10
  -7   2   0   90.39    5.30
  -7   2   0   85.49    4.30
  -7   2   0   91.29    3.80
  -7   2   0   84.49    5.30
  -7   2   0   73.19    6.10
  -7   2   0   88.29    4.20
  -7   2   0   90.39    4.30
  -7   2   0   91.79    4.70
  -7   2   0   97.29    4.50
  -7   2   0   94.09    4.90
  -7   2   0   86.79    5.00
  -7   2   0   89.39    3.50
  -7   2   0   93.99    5.30
   6  -2   0  133.09    4.60
   6  -2   0  127.99    6.40
   6  -2   0  138.69    6.60
   6  -2   0  135.59    5.50
   6  -2   0  132.99    4.70
   6  -2   0  128.59    5.70
   6  -2   0  133.39    5.30
   6  -2   0  132.69    5.80
   6  -2   0  135.09    5.50
   6  -2   0  141.59    5.10
   6  -2   0  130.09    5.40
   6  -2   0  129.39    4.90
  -6   2   0  140.69    5.40
  -6   2   0  139.59    5.20
  -6   2   0  139.09    6.00
  -6   2   0  138.09    5.80
  -6   2   0  135.29    4.50
  -6   2   0  145.39    7.30
  -6   2   0  129.79    5.90
  -6   2   0  135.59    6.50
  -6   2   0  131.89    5.50
  -6   2   0  140.19    4.40
  -6   2   0  132.39    5.00
  -6   2   0  137.59    6.00
  -6   2   0  133.29    4.30
  -6   2   0  139.29    7.20
  -6   2   0  135.89    6.10
  -6   2   0  133.49    4.90
  -6   2   0  130.69    5.90
   5  -2   0  393.16   11.50
   5  -2   0  385.16   10.70
   5  -2   0  391.96   12.60
   5  -2   0  387.26   11.20
   5  -2   0  385.56   11.90
   5  -2   0  386.86   11.00
   5  -2   0  407.36   11.50
   5  -2   0  382.06   11.40
   5  -2   0  405.56   12.70
   5  -2   0  380.36   10.70
   5  -2   0  391.16   11.80
   5  -2   0  387.06   11.10
  -5   2   0  402.36   11.70
  -5   2   0  403.66   11.40
  -5   2   0  411.16   11.40
  -5   2   0  404.06   12.60
  -5   2   0  398.06   10.90
  -5   2   0  392.96   10.10
  -5   2   0  398.06   12.00
  -5   2   0  394.96   11.90
  -5   2   0  390.86   11.40
  -5   2   0  404.36   12.20
  -5   2   0  394.36   10.50
  -5   2   0  406.86   12.60
  -5   2   0  402.26   12.70
  -5   2   0  399.66   10.20
  -5   2   0  399.06   10.80
   4  -2   0  127.09    5.20
   4  -2   0  116.39    4.60
   4  -2   0  114.59    4.10
   4  -2   0  114.29    4.40
   4  -2   0  113.99    4.00
   4  -2   0  109.19    3.60
   4  -2   0  108.99    4.10
   4  -2   0  112.49    3.50
   4  -2   0  110.69    4.90
   4  -2   0  115.49    4.40
   4  -2   0  115.09    4.70
   4  -2   0  113.19    4.00
   4  -2   0  103.89    4.10
  -4   2   0  115.59    3.40
  -4   2   0  115.39    4.00
  -4   2   0  111.49    4.10
  -4   2   0  113.09    3.70
  -4   2   0  119.29    5.00
  -4   2   0  114.09    4.70
  -4   2   0  120.09    4.00
  -4   2   0  119.59    4.40
  -4   2   0  111.19    4.70
  -4   2   0  113.19    5.00
  -4   2   0  121.89    4.30
  -4   2   0  109.89    4.90
  -4   2   0  113.89    4.60
  -4   2   0  117.29    4.10
   3  -2   0 1070.19   25.80
   3  -2   0 1020.20   26.10
   3  -2   0 1044.10   25.70
   3  -2   0 1042.30   25.40
   3  -2   0 1009.80   25.00
   3  -2   0 1017.20   25.90
   3  -2   0 1065.39   25.40
   3  -2   0 1057.89   25.70
   3  -2   0 1027.80   24.50
   3  -2   0 1050.19   26.00
   3  -2   0  995.70   26.10
   3  -2   0 1019.10   25.40
  -3   2   0 1042.90   25.90
  -3   2   0 1022.60   25.40
  -3   2   0 1048.70   25.50
  -3   2   0 1072.89   25.50
  -3   2   0 1084.59   24.50
  -3   2   0 1060.89   26.40
  -3   2   0 1115.69   25.90
  -3   2   0 1012.20   25.60
  -3   2   0 1048.80   26.10
  -3   2   0 1063.29   24.50
  -3   2   0 1060.89   26.30
  -3   2   0 1017.40   25.40
  -3   2   0 1067.89   25.40
  -3   2   0 1041.40   25.10
   2  -2   0  552.44   13.60
   2  -2   0  549.45   14.50
   2  -2   0  575.54   14.70
   2  -2   0  564.74   14.50
   2  -2   0  575.94   14.00
   2  -2   0  554.94   13.60
   2  -2   0  558.04   14.30
   2  -2   0  548.65   14.40
   2  -2   0  572.34   14.30
   2  -2   0  553.84   14.30
  -2   2   0  590.44   14.70
  -2   2   0  566.44   14.40
  -2   2   0  568.44   14.60
  -2   2   0  599.04   14.70
  -2   2   0  558.64   14.40
  -2   2   0  546.25   13.90
  -2   2   0  571.44   13.60
  -2   2   0  573.24   14.50
  -2   2   0  562.74   13.60
  -2   2   0  560.34   14.30
  -2   2   0  593.34   14.40
  -2   2   0  578.94   14.30
  -2   2   0  574.74   14.50
   1  -2   0  440.86   10.90
   1  -2   0  427.76   10.50
   1  -2   0  434.36   10.80
   1  -2   0  471.85   11.30
   1  -2   0  435.66   11.40
   1  -2   0  426.56   10.90
   1  -2   0  430.66   10.90
   1  -2   0  430.26   11.00
   1  -2   0  436.86   10.70
   1  -2   0  445.76   11.20
   1  -2   0  450.85   11.10
   1  -2   0  436.96   10.40
  -1   2   0  422.76   10.90
  -1   2   0  427.66   10.60
  -1   2   0  437.06   10.80
  -1   2   0  435.06   11.20
  -1   2   0  435.46   10.50
  -1   2   0  427.56   11.00
  -1   2   0  444.96   10.40
  -1   2   0  436.36   11.30
  -1   2   0  431.76   11.30
  -1   2   0  427.56   10.80
  -1   2   0  451.15   10.90
  -1   2   0  440.06   11.10
   0  -2   0 1680.53   38.60
   0   2   0 1630.24   38.60
   0   2   0 1627.64   38.10
   0   2   0 1627.64   38.70
   0   2   0 1641.74   38.50
  -1  -2   0 6687.13  216.08
   1   2   0 6629.74  216.48
  -2  -2   0 1482.25   34.50
  -2  -2   0 1393.26   34.60
  -2  -2   0 1469.05   34.20
  -2  -2   0 1444.26   35.10
  -2  -2   0 1441.26   35.00
  -2  -2   0 1430.76   34.80
  -2  -2   0 1455.75   33.30
  -2  -2   0 1447.56   34.50
  -2  -2   0 1445.36   35.00
  -2  -2   0 1462.15   34.60
  -2  -2   0 1448.56   34.80
  -2  -2   0 1446.96   34.80
  -2  -2   0 1468.95   34.90
  -2  -2   0 1408.46   35.20
  -2  -2   0 1414.76   35.00
   2   2   0 1429.06   33.30
   2   2   0 1416.66   34.10
   2   2   0 1474.55   35.20
   2   2   0 1440.36   35.00
   2   2   0 1421.66   34.40
   2   2   0 1413.46   35.00
   2   2   0 1468.75   34.90
   2   2   0 1440.66   35.20
   2   2   0 1415.46   35.10
   2   2   0 1431.26   35.00
   2   2   0 1520.65   34.90
   2   2   0 1425.06   34.60
   2   2   0 1496.65   34.80
  -3  -2   0   20.20    1.90
  -3  -2   0   19.90    1.70
  -3  -2   0   21.10    1.50
  -3  -2   0   20.10    1.60
  -3  -2   0   20.70    1.90
  -3  -2   0   19.60    1.70
  -3  -2   0   19.80    1.80
  -3  -2   0   18.80    1.10
  -3  -2   0   19.50    1.40
  -3  -2   0   17.00    1.60
  -3  -2   0   20.70    1.80
  -3  -2   0   14.80    1.50
  -3  -2   0   19.50    1.20
  -3  -2   0   18.20    1.70
  -3  -2   0   25.60    1.60
   3   2   0   14.00    1.60
   3   2   0   21.00    2.00
   3   2   0   20.80    1.70
   3   2   0   18.40    1.80
   3   2   0   19.70    1.40
   3   2   0   20.40    1.50
   3   2   0   19.50    1.80
   3   2   0   17.10    1.40
   3   2   0   19.40    1.70
   3   2   0   19.70    1.80
   3   2   0   19.20    1.90
   3   2   0   17.80    1.00
   3   2   0   17.70    1.20
   3   2   0   20.10    1.60
  -4  -2   0  513.45   14.50
  -4  -2   0  496.45   14.20
  -4  -2   0  501.05   14.50
  -4  -2   0  504.45   13.40
  -4  -2   0  501.75   12.80
  -4  -2   0  502.95   14.10
  -4  -2   0  495.55   12.70
  -4  -2   0  497.15   13.70
  -4  -2   0  479.35   12.70
  -4  -2   0  489.85   13.10
  -4  -2   0  498.75   13.30
  -4  -2   0  506.35   14.20
  -4  -2   0  496.65   14.20
  -4  -2   0  494.85   14.10
  -4  -2   0  492.55   14.40
  -4  -2   0  492.45   14.50
  -4  -2   0  488.25   14.40
   4   2   0  466.05   14.30
   4   2   0  512.65   15.00
   4   2   0  443.96   14.30
   4   2   0  494.75   13.30
   4   2   0  497.45   14.10
   4   2   0  489.45   13.30
   4   2   0  502.95   14.90
   4   2   0  499.25   12.60
   4   2   0  503.35   14.50
   4   2   0  507.65   14.30
   4   2   0  496.95   13.70
   4   2   0  499.35   13.50
  -5  -2   0   18.20    2.00
  -5  -2   0   14.30    2.30
  -5  -2   0   14.10    2.40
  -5  -2   0   14.90    2.50
  -5  -2   0   15.90    1.40
  -5  -2   0   14.70    1.20
  -5  -2   0   14.40    1.40
  -5  -2   0   15.50    1.50
  -5  -2   0   17.80    2.50
  -5  -2   0   16.10    2.40
  -5  -2   0   13.00    1.40
  -5  -2   0   11.80    1.90
  -5  -2   0   14.80    1.50
  -5  -2   0   12.60    2.00
  -5  -2   0   15.80    1.70
   5   2   0   15.70    2.10
   5   2   0   14.80    1.60
   5   2   0   16.30    2.60
   5   2   0   14.60    1.50
   5   2   0   17.30    2.40
   5   2   0   15.30    1.30
   5   2   0   13.90    2.30
   5   2   0   11.50    2.20
   5   2   0   19.60    2.60
   5   2   0   15.80    1.60
  -6  -2   0  401.26   11.00
  -6  -2   0  418.16   12.70
  -6  -2   0  417.46   13.40
  -6  -2   0  394.26   11.40
  -6  -2   0  409.16   13.20
  -6  -2   0  392.16   10.70
  -6  -2   0  391.16   13.30
  -6  -2   0  405.16   12.40
  -6  -2   0  388.66   12.90
  -6  -2   0  391.36   13.30
  -6  -2   0  400.76   10.70
  -6  -2   0  395.56   12.80
  -6  -2   0  389.96   13.20
  -6  -2   0  409.26   13.30
  -6  -2   0  409.26   11.80
  -6  -2   0  411.26   11.40
  -6  -2   0  388.06   17.00
   6   2   0  399.16   14.10
   6   2   0  425.16   12.40
   6   2   0  395.56   11.30
   6   2   0  386.66   12.40
   6   2   0  395.36   11.50
   6   2   0  413.86   12.10
   6   2   0  397.96   13.90
   6   2   0  418.56   13.70
   6   2   0  397.86   11.20
   6   2   0  390.06   13.00
   6   2   0  383.26   13.50
  -7  -2   0   26.10    2.20
  -7  -2   0   24.70    1.60
  -7  -2   0   21.10    3.10
  -7  -2   0   21.90    3.10
  -7  -2   0   27.90    2.50
  -7  -2   0   22.30    2.30
  -7  -2   0   24.40    3.40
  -7  -2   0   20.90    2.00
  -7  -2   0   19.10    2.80
   7   2   0   21.90    3.30
   7   2   0   33.20    2.70
   7   2   0   22.50    2.30
   7   2   0   22.90    1.90
   7   2   0   22.00    2.10
   7   2   0   28.90    2.10
   7   2   0   21.40    3.30
   7   2   0   24.10    3.60
   7   2   0   28.60    3.70
  -8  -2   0    2.20    1.00
  -8  -2   0    0.80    1.10
  -8  -2   0   -0.20    0.60
  -8  -2   0   -0.10    1.10
  -8  -2   0    1.80    1.10
  -8  -2   0    0.60    0.60
  -8  -2   0   -0.20    1.00
  -8  -2   0    1.40    0.80
  -8  -2   0    2.50    1.00
   8   2   0    1.30    1.40
   8   2   0    2.20    1.00
   8   2   0    0.10    1.10
   8   2   0    1.10    0.80
   8   2   0    0.30    0.90
   8   2   0    2.30    0.90
   8   2   0    1.40    0.90
   8   2   0    1.30    1.50
   8   2   0    0.00    1.00
  -9  -2   0  119.09    7.00
  -9  -2   0  114.09    5.30
  -9  -2   0  108.49    6.80
  -9  -2   0  107.69    5.40
  -9  -2   0  110.19    3.90
  -9  -2   0  118.69    7.20
  -9  -2   0  117.79    6.20
  -9  -2   0  118.89    6.00
  -9  -2   0  118.29    4.00
  -9  -2   0  124.99    7.10
   9   2   0  113.19    6.20
   9   2   0  123.09    7.80
   9   2   0  115.49    5.00
   9   2   0  111.39    5.80
   9   2   0  114.59    7.40
   9   2   0  109.59    7.70
 -10  -2   0   24.10    3.00
 -10  -2   0   30.70    4.50
 -10  -2   0   24.80    2.70
 -10  -2   0   26.50    2.90
 -10  -2   0   23.40    2.50
 -10  -2   0   21.10    3.80
 -10  -2   0   28.90    4.30
 -10  -2   0   27.30    4.20
  10   2   0   25.90    3.40
  10   2   0   38.20    5.30
  10   2   0   32.50    3.50
  10   2   0   24.70    4.70
  10   2   0   26.80    4.60
  10   2   0   26.50    2.60
 -11  -2   0    4.50    2.20
 -11  -2   0    4.80    1.70
 -11  -2   0    8.20    2.90
 -11  -2   0    9.70    2.30
 -11  -2   0    6.30    2.10
 -11  -2   0    7.10    1.70
 -11  -2   0    3.80    1.40
 -11  -2   0    4.60    2.40
  11   2   0    6.90    3.10
  11   2   0    5.40    2.50
  11   2   0    5.80    2.20
  11   2   0    7.40    1.70
  11   2   0    7.10    2.90
  11   2   0    8.20    2.20
 -12  -2   0    7.00    2.20
 -12  -2   0    6.40    2.30
 -12  -2   0    6.10    2.20
 -12  -2   0    8.10    2.80
 -12  -2   0    6.80    2.80
 -12  -2   0    4.70    1.40
 -12  -2   0    8.90    3.00
  12   2   0    7.20    1.70
  12   2   0    8.70    3.00
  12   2   0    2.70    2.60
  12   2   0    4.50    2.70
  12   2   0    3.60    2.30
  12   2   0    5.90    2.00
 -13  -2   0   41.80    3.70
 -13  -2   0   49.80    5.40
 -13  -2   0   38.30    5.70
 -13  -2   0   46.10    5.20
 -13  -2   0   42.30    4.50
 -13  -2   0   37.10    3.80
 -13  -2   0   41.10    6.10
  13   2   0   35.30    4.30
  13   2   0   34.20    3.40
  13   2   0   32.60    5.70
  13   2   0   40.00    6.50
  13   2   0   36.60    6.40
  13   2   0   39.50    4.30
 -14  -2   0   -3.30    2.00
 -14  -2   0   -1.00    2.40
 -14  -2   0   -0.60    1.90
 -14  -2   0   -0.70    1.60
 -14  -2   0   -0.70    1.70
 -14  -2   0   -2.60    1.90
  14   2   0   -2.10    3.60
  14   2   0    1.40    3.10
  14   2   0    0.40    1.90
  14   2   0   -3.20    2.40
  15  -3   0    4.10    3.00
  15  -3   0    1.40    2.60
  15  -3   0    3.70    2.50
 -15   3   0    2.20    2.30
 -15   3   0    2.00    2.50
 -15   3   0    2.50    2.50
 -15   3   0    0.40    1.90
  14  -3   0    1.00    2.10
  14  -3   0    2.70    2.80
  14  -3   0    0.50    1.40
  14  -3   0    4.10    2.40
  14  -3   0    0.90    2.30
 -14   3   0   -0.50    2.00
 -14   3   0    2.00    1.40
 -14   3   0   -0.50    1.20
 -14   3   0   -0.40    2.30
 -14   3   0    1.60    1.90
 -14   3   0    1.90    1.70
 -14   3   0    1.70    1.30
  13  -3   0   48.10    4.90
  13  -3   0   40.70    4.50
  13  -3   0   37.60    5.50
  13  -3   0   36.80    5.80
  13  -3   0   47.80    4.60
 -13   3   0   40.80    2.50
 -13   3   0   46.60    4.20
 -13   3   0   49.70    5.20
 -13   3   0   46.20    3.90
 -13   3   0   41.00    2.20
 -13   3   0   43.10    4.50
 -13   3   0   49.70    5.30
 -13   3   0   45.90    3.90
 -13   3   0   48.20    5.20
 -13   3   0   44.10    3.00
  12  -3   0   26.10    4.70
  12  -3   0   21.60    7.20
  12  -3   0   24.30    2.60
  12  -3   0   17.10    3.20
  12  -3   0   23.40    3.60
  12  -3   0   15.40    3.00
 -12   3   0   26.80    4.30
 -12   3   0   15.80    1.70
 -12   3   0   21.90    2.60
 -12   3   0   22.50    4.30
 -12   3   0   19.40    3.10
 -12   3   0   14.80    3.20
 -12   3   0   21.50    3.10
 -12   3   0   19.20    1.60
  11  -3   0   56.19    5.70
  11  -3   0   60.19    4.70
  11  -3   0   51.29    4.60
  11  -3   0   58.79    3.80
  11  -3   0   48.60    4.20
  11  -3   0   51.59    5.40
 -11   3   0   52.79    4.60
 -11   3   0   55.29    4.40
 -11   3   0   53.09    4.90
 -11   3   0   50.79    2.70
 -11   3   0   49.30    2.60
 -11   3   0   53.49    3.80
 -11   3   0   60.09    4.30
 -11   3   0   46.80    3.90
 -11   3   0   50.09    3.40
 -11   3   0   55.59    4.00
 -11   3   0   59.19    5.20
  10  -3   0    2.00    1.20
  10  -3   0    1.80    1.70
  10  -3   0    1.60    1.70
  10  -3   0    1.50    1.10
  10  -3   0    1.80    1.20
  10  -3   0    1.10    1.00
 -10   3   0    1.20    1.30
 -10   3   0    3.50    1.40
 -10   3   0    2.70    0.70
 -10   3   0    2.30    1.50
 -10   3   0    3.00    1.20
 -10   3   0    2.50    1.70
 -10   3   0    3.90    1.00
 -10   3   0    1.50    1.00
 -10   3   0    2.70    1.20
 -10   3   0    6.20    1.70
   9  -3   0   99.09    4.80
   9  -3   0   93.79    5.40
   9  -3   0   92.69    5.30
   9  -3   0   93.19    6.40
   9  -3   0   95.79    6.40
   9  -3   0   94.29    5.00
   9  -3   0   94.39    5.60
  -9   3   0   98.49    5.20
  -9   3   0   97.89    4.60
  -9   3   0   94.89    5.30
  -9   3   0   94.89    3.60
  -9   3   0  105.19    6.30
  -9   3   0  102.99    5.70
  -9   3   0   86.99    4.60
  -9   3   0   95.99    5.10
  -9   3   0   89.09    5.00
  -9   3   0   98.99    5.90
  -9   3   0   98.39    3.90
  -9   3   0   92.19    4.40
   8  -3   0    7.90    1.70
   8  -3   0    7.30    1.80
   8  -3   0    5.50    1.70
   8  -3   0    9.00    1.60
   8  -3   0    9.80    1.30
   8  -3   0    7.20    1.60
   8  -3   0    7.70    2.20
  -8   3   0    6.60    1.40
  -8   3   0    9.20    1.90
  -8   3   0    6.90    1.00
  -8   3   0    7.00    1.50
  -8   3   0    9.30    1.50
  -8   3   0    5.80    1.50
  -8   3   0    8.50    2.00
  -8   3   0   11.00    2.10
  -8   3   0   10.00    1.00
  -8   3   0    8.50    1.80
  -8   3   0    6.20    1.30
   7  -3   0   38.50    2.30
   7  -3   0   39.50    3.50
   7  -3   0   40.80    3.20
   7  -3   0   43.70    2.80
   7  -3   0   41.70    3.20
   7  -3   0   31.60    3.10
   7  -3   0   40.20    3.30
   7  -3   0   37.80    2.90
   7  -3   0   38.90    2.70
   7  -3   0   38.00    2.30
  -7   3   0   41.30    1.90
  -7   3   0   39.50    2.90
  -7   3   0   41.40    2.60
  -7   3   0   39.60    2.40
  -7   3   0   41.90    2.10
  -7   3   0   41.40    3.30
  -7   3   0   45.60    3.20
  -7   3   0   38.50    2.80
  -7   3   0   40.40    2.10
  -7   3   0   36.30    2.00
  -7   3   0   47.00    3.40
  -7   3   0   40.40    2.50
  -7   3   0   44.70    3.00
  -7   3   0   40.80    3.40
  -7   3   0   40.60    3.40
  -7   3   0   34.70    3.00
  -7   3   0   44.90    3.50
  -7   3   0   38.20    3.40
   6  -3   0  180.38    6.90
   6  -3   0  161.18    6.40
   6  -3   0  160.08    7.20
   6  -3   0  165.38    6.20
   6  -3   0  172.08    6.60
   6  -3   0  172.88    7.00
   6  -3   0  170.58    6.40
   6  -3   0  162.28    5.80
   6  -3   0  164.28    5.90
   6  -3   0  160.98    7.30
  -6   3   0  165.08    6.10
  -6   3   0  166.88    6.50
  -6   3   0  171.98    4.90
  -6   3   0  175.68    7.10
  -6   3   0  164.38    5.60
  -6   3   0  162.88    6.40
  -6   3   0  171.58    7.10
  -6   3   0  175.18    5.70
  -6   3   0  163.98    6.00
  -6   3   0  176.18    5.50
  -6   3   0  171.68    4.90
  -6   3   0  169.68    6.40
  -6   3   0  169.38    6.90
   5  -3   0   60.39    3.70
   5  -3   0   51.59    3.30
   5  -3   0   50.09    3.10
   5  -3   0   50.79    3.50
   5  -3   0   50.59    2.80
   5  -3   0   57.79    3.30
   5  -3   0   53.89    2.90
   5  -3   0   51.19    2.60
   5  -3   0   56.19    2.10
   5  -3   0   51.19    2.80
   5  -3   0   54.09    2.90
   5  -3   0   59.39    3.30
  -5   3   0   55.69    2.70
  -5   3   0   48.30    2.90
  -5   3   0   49.60    3.00
  -5   3   0   55.59    3.50
  -5   3   0   60.09    3.70
  -5   3   0   48.90    2.60
  -5   3   0   53.19    2.80
  -5   3   0   53.89    2.80
  -5   3   0   52.09    2.00
  -5   3   0   51.89    3.20
  -5   3   0   50.19    2.10
  -5   3   0   55.59    2.20
  -5   3   0   53.59    3.00
  -5   3   0   56.69    3.70
  -5   3   0   51.49    3.40
  -5   3   0   53.89    3.30
   4  -3   0   60.19    3.10
   4  -3   0   58.09    2.70
   4  -3   0   52.19    3.00
   4  -3   0   56.89    3.20
   4  -3   0   59.89    2.10
   4  -3   0   55.29    3.00
   4  -3   0   52.39    2.70
   4  -3   0   56.89    2.90
   4  -3   0   54.89    2.40
   4  -3   0   53.09    3.00
   4  -3   0   54.39    3.30
   4  -3   0   54.89    2.80
  -4   3   0   56.79    3.30
  -4   3   0   52.39    2.80
  -4   3   0   53.69    2.90
  -4   3   0   53.19    2.80
  -4   3   0   54.59    3.30
  -4   3   0   55.29    2.80
  -4   3   0   55.09    3.00
  -4   3   0   60.19    3.10
  -4   3   0   57.99    3.20
  -4   3   0   51.89    1.90
  -4   3   0   55.29    3.00
  -4   3   0   52.29    2.70
  -4   3   0   55.69    1.80
  -4   3   0   54.39    1.80
  -4   3   0   55.09    3.00
  -4   3   0   59.39    2.80
   3  -3   0    5.10    1.10
   3  -3   0    4.00    0.90
   3  -3   0    4.00    0.60
   3  -3   0    4.20    1.00
   3  -3   0    4.20    0.90
   3  -3   0    4.00    0.90
   3  -3   0    6.30    1.20
   3  -3   0    3.50    0.50
   3  -3   0    4.30    0.90
  -3   3   0    4.50    1.10
  -3   3   0    3.20    0.70
  -3   3   0    4.10    0.90
  -3   3   0    4.20    1.10
  -3   3   0    4.90    1.00
  -3   3   0    3.60    0.80
  -3   3   0    3.80    0.80
  -3   3   0    4.80    0.60
  -3   3   0    3.30    0.80
  -3   3   0    3.10    0.70
  -3   3   0    3.50    0.60
  -3   3   0    4.30    1.00
  -3   3   0    4.40    0.90
  -3   3   0    5.90    0.90
   2  -3   0    4.20    0.70
   2  -3   0    2.90    0.40
   2  -3   0    3.60    0.80
   2  -3   0    3.70    0.80
   2  -3   0    3.30    0.70
   2  -3   0    3.20    0.40
   2  -3   0    3.80    0.90
   2  -3   0    4.00    0.70
   2  -3   0    3.40    0.70
   2  -3   0    3.30    0.50
   2  -3   0    3.30    0.80
   2  -3   0    2.40    0.60
  -2   3   0    1.80    0.60
  -2   3   0    2.40    0.70
  -2   3   0    2.40    0.70
  -2   3   0    3.60    0.80
  -2   3   0    3.70    0.90
  -2   3   0    4.00    0.90
  -2   3   0    2.60    0.70
  -2   3   0    3.10    0.60
  -2   3   0    2.40    0.70
  -2   3   0    3.40    0.50
  -2   3   0    1.70    0.70
  -2   3   0    3.20    0.70
   1  -3   0  226.38    6.40
   1  -3   0  231.28    6.80
   1  -3   0  218.28    6.50
   1  -3   0  223.08    7.00
   1  -3   0  218.48    6.30
   1  -3   0  214.78    6.00
   1  -3   0  209.88    6.60
   1  -3   0  215.18    5.80
   1  -3   0  216.28    6.80
   1  -3   0  217.38    6.00
   1  -3   0  227.98    6.50
   1  -3   0  209.18    5.90
  -1   3   0  227.98    6.00
  -1   3   0  217.48    6.00
  -1   3   0  228.18    6.40
  -1   3   0  216.68    6.30
  -1   3   0  211.98    5.90
  -1   3   0  219.88    5.80
  -1   3   0  224.38    6.90
  -1   3   0  217.68    6.90
  -1   3   0  227.18    6.30
  -1   3   0  219.88    6.80
  -1   3   0  221.58    6.70
  -1   3   0  202.88    6.00
  -1   3   0  213.88    6.30
   0  -3   0  161.88    4.40
   0  -3   0  142.59    4.90
   0  -3   0  147.49    5.30
   0  -3   0  160.98    4.80
   0  -3   0  133.89    4.90
   0  -3   0  148.89    5.00
   0  -3   0  158.28    5.10
   0  -3   0  156.48    4.40
   0  -3   0  159.58    5.20
   0  -3   0  147.89    4.70
   0  -3   0  161.38    4.70
   0  -3   0  156.88    4.80
   0   3   0  154.38    5.00
   0   3   0  154.78    4.70
   0   3   0  158.48    4.50
   0   3   0  155.18    5.20
   0   3   0  162.28    5.00
   0   3   0  148.39    5.50
   0   3   0  158.98    4.80
   0   3   0  153.98    5.00
   0   3   0  149.49    5.10
   0   3   0  160.78    4.90
   0   3   0  155.38    4.40
  -1  -3   0  522.75   13.70
  -1  -3   0  528.25   13.60
  -1  -3   0  541.15   12.20
  -1  -3   0  503.75   13.70
  -1  -3   0  532.05   13.80
  -1  -3   0  521.55   14.10
  -1  -3   0  521.25   13.60
  -1  -3   0  554.54   13.80
  -1  -3   0  528.05   14.10
  -1  -3   0  534.55   13.40
  -1  -3   0  518.75   13.50
  -1  -3   0  514.65   14.00
  -1  -3   0  510.15   13.50
  -1  -3   0  534.85   13.10
   1   3   0  509.35   13.60
   1   3   0  515.35   13.60
   1   3   0  507.85   14.00
   1   3   0  521.15   13.60
   1   3   0  521.45   12.10
   1   3   0  532.75   13.70
   1   3   0  499.15   13.90
   1   3   0  538.95   14.10
   1   3   0  502.95   13.70
   1   3   0  515.45   13.70
   1   3   0  510.35   14.00
   1   3   0  518.65   12.20
   1   3   0  509.75   13.80
  -2  -3   0  306.07    8.80
  -2  -3   0  293.67    9.00
  -2  -3   0  311.67    8.80
  -2  -3   0  304.67    8.80
  -2  -3   0  303.47    8.50
  -2  -3   0  292.57    9.10
  -2  -3   0  301.87    9.30
  -2  -3   0  306.27    9.00
  -2  -3   0  300.17    9.10
  -2  -3   0  284.97    9.00
  -2  -3   0  302.27    8.80
  -2  -3   0  296.57    9.40
  -2  -3   0  304.37    8.50
  -2  -3   0  298.37    8.90
   2   3   0  308.97    9.40
   2   3   0  301.47    8.80
   2   3   0  300.17    9.00
   2   3   0  314.67    9.00
   2   3   0  291.97    9.30
   2   3   0  288.77    9.00
   2   3   0  303.47    9.00
   2   3   0  289.77    9.00
   2   3   0  289.07    9.20
  -3  -3   0   75.19    3.60
  -3  -3   0   77.79    4.10
  -3  -3   0   78.19    3.60
  -3  -3   0   74.09    3.70
  -3  -3   0   75.29    3.50
  -3  -3   0   75.19    3.60
  -3  -3   0   83.09    3.80
  -3  -3   0   76.69    3.40
  -3  -3   0   81.19    3.80
  -3  -3   0   72.49    3.40
  -3  -3   0   76.89    3.90
  -3  -3   0   77.09    3.10
  -3  -3   0   76.59    3.90
  -3  -3   0   74.99    3.90
   3   3   0   74.29    3.70
   3   3   0   75.99    3.80
   3   3   0   76.69    4.00
   3   3   0   77.89    3.50
   3   3   0   75.09    4.00
   3   3   0   74.99    3.50
   3   3   0   75.39    4.10
   3   3   0   83.19    4.00
   3   3   0   79.49    3.80
   3   3   0   73.49    3.40
   3   3   0   80.79    4.00
  -4  -3   0    2.30    0.80
  -4  -3   0    1.90    0.50
  -4  -3   0    1.00    0.90
  -4  -3   0    2.60    1.00
  -4  -3   0    2.60    1.10
  -4  -3   0    3.80    0.90
  -4  -3   0    1.80    1.00
  -4  -3   0    1.70    1.00
  -4  -3   0    2.10    0.70
  -4  -3   0    2.10    0.90
  -4  -3   0    3.40    1.20
  -4  -3   0    2.80    1.00
  -4  -3   0    2.60    0.70
  -4  -3   0    1.90    0.90
  -4  -3   0    1.90    0.90
   4   3   0    0.50    0.90
   4   3   0    5.70    1.60
   4   3   0    2.90    0.90
   4   3   0    2.60    0.80
   4   3   0    1.50    0.60
   4   3   0    1.20    0.50
   4   3   0    1.90    0.90
   4   3   0    1.60    0.90
   4   3   0    0.90    0.90
   4   3   0    1.60    0.40
   4   3   0    0.40    0.80
   4   3   0    2.10    1.00
  -5  -3   0   33.30    1.80
  -5  -3   0   35.20    2.70
  -5  -3   0   38.70    2.90
  -5  -3   0   38.30    2.40
  -5  -3   0   35.10    2.80
  -5  -3   0   35.00    2.90
  -5  -3   0   36.90    2.90
  -5  -3   0   38.40    3.00
  -5  -3   0   36.80    2.40
  -5  -3   0   37.00    2.50
  -5  -3   0   33.30    2.70
  -5  -3   0   39.30    3.30
  -5  -3   0   36.40    3.00
  -5  -3   0   39.90    3.10
  -5  -3   0   37.70    2.10
   5   3   0   41.60    2.70
   5   3   0   32.20    3.20
   5   3   0   40.70    3.30
   5   3   0   36.30    1.70
   5   3   0   33.80    2.70
   5   3   0   34.60    2.90
   5   3   0   34.50    2.40
   5   3   0   35.40    2.40
   5   3   0   38.00    2.70
   5   3   0   43.40    3.30
   5   3   0   42.60    3.50
  -6  -3   0  180.78    7.60
  -6  -3   0  182.18    7.90
  -6  -3   0  174.18    5.80
  -6  -3   0  175.98    9.00
  -6  -3   0  186.98    8.70
  -6  -3   0  185.38    6.60
  -6  -3   0  186.28    7.50
  -6  -3   0  186.18    7.40
  -6  -3   0  184.38    8.20
  -6  -3   0  178.98    5.90
  -6  -3   0  183.78    5.90
  -6  -3   0  187.88    7.60
   6   3   0  197.88    8.90
   6   3   0  189.28    8.30
   6   3   0  193.08    7.40
   6   3   0  178.48    6.60
   6   3   0  181.28    8.70
   6   3   0  179.98    5.60
   6   3   0  181.78    8.10
   6   3   0  184.68    7.60
   6   3   0  185.98    7.00
  -7  -3   0    4.60    1.70
  -7  -3   0    4.30    1.80
  -7  -3   0    6.10    1.60
  -7  -3   0    1.30    0.80
  -7  -3   0    2.80    1.00
  -7  -3   0    2.80    1.00
  -7  -3   0    3.10    0.80
  -7  -3   0    3.90    1.60
  -7  -3   0    3.30    1.30
   7   3   0    3.80    1.00
   7   3   0    2.70    1.50
   7   3   0    1.50    1.20
   7   3   0    8.60    2.30
   7   3   0    4.20    1.50
   7   3   0    5.40    1.60
   7   3   0    4.00    1.00
   7   3   0    4.10    1.60
  -8  -3   0  201.18    7.80
  -8  -3   0  213.78    8.70
  -8  -3   0  212.18    9.40
  -8  -3   0  195.48    7.00
  -8  -3   0  200.98    6.20
  -8  -3   0  192.68    9.30
  -8  -3   0  207.38    9.80
  -8  -3   0  202.68    8.60
   8   3   0  220.38   10.10
   8   3   0  211.58   10.40
   8   3   0  202.88    8.60
   8   3   0  189.18    9.50
   8   3   0  206.68   10.50
   8   3   0  201.48    8.10
   8   3   0  203.48    6.70
   8   3   0  213.28    9.90
  -9  -3   0    2.50    1.20
  -9  -3   0    2.40    1.70
  -9  -3   0    1.30    1.20
  -9  -3   0    7.70    2.30
  -9  -3   0    0.30    1.00
  -9  -3   0    1.80    1.00
  -9  -3   0    0.40    1.40
  -9  -3   0    1.50    0.60
  -9  -3   0   -0.30    1.40
   9   3   0    0.70    1.00
   9   3   0   -1.20    1.40
   9   3   0    0.80    1.20
   9   3   0    1.50    0.90
   9   3   0    3.90    2.40
   9   3   0    0.30    1.50
   9   3   0   -0.90    1.50
 -10  -3   0    2.30    1.50
 -10  -3   0    0.90    1.80
 -10  -3   0    0.70    2.30
 -10  -3   0    1.60    0.90
 -10  -3   0    1.70    2.10
 -10  -3   0    1.40    1.20
 -10  -3   0    2.20    1.90
 -10  -3   0    1.90    1.00
  10   3   0    1.70    1.70
  10   3   0   -1.10    1.70
  10   3   0    3.00    2.40
  10   3   0    2.10    1.10
  10   3   0    2.70    2.50
  10   3   0    0.30    1.00
 -11  -3   0   37.50    5.40
 -11  -3   0   35.40    3.80
 -11  -3   0   31.20    3.80
 -11  -3   0   34.20    5.40
 -11  -3   0   30.60    2.90
 -11  -3   0   33.30    5.10
 -11  -3   0   27.00    4.80
 -11  -3   0   21.10    4.00
  11   3   0   23.70    4.50
  11   3   0   27.10    4.10
  11   3   0   38.10    3.60
  11   3   0   29.50    5.40
  11   3   0   29.40    5.50
  11   3   0   32.90    2.60
 -12  -3   0    5.80    1.80
 -12  -3   0    2.70    2.00
 -12  -3   0    4.70    2.30
 -12  -3   0    3.30    2.40
 -12  -3   0    3.70    2.10
 -12  -3   0    6.30    1.50
 -12  -3   0    7.40    3.20
  12   3   0    4.00    1.40
  12   3   0    9.20    3.40
  12   3   0    3.00    2.90
  12   3   0    4.70    2.40
  12   3   0    3.20    2.30
  12   3   0    4.50    3.10
 -13  -3   0    4.30    2.50
 -13  -3   0    0.20    2.30
 -13  -3   0    7.00    3.00
 -13  -3   0    2.50    1.70
 -13  -3   0    5.90    1.80
 -13  -3   0    4.50    2.70
 -13  -3   0    3.50    1.70
 -13  -3   0    5.20    2.30
  13   3   0    5.20    3.30
  13   3   0    7.10    2.80
  13   3   0    5.00    3.30
  13   3   0    6.40    3.30
  15  -4   0    0.90    2.60
  15  -4   0   -2.30    2.80
 -15   4   0    0.90    2.80
 -15   4   0    1.90    2.00
 -15   4   0   -2.80    1.50
 -15   4   0   -1.30    1.90
 -15   4   0    3.00    2.40
 -15   4   0    3.80    2.70
  14  -4   0    2.60    2.50
  14  -4   0   -1.20    1.30
  14  -4   0   -1.30    1.90
  14  -4   0    2.80    2.30
  14  -4   0    1.80    2.60
 -14   4   0   -1.50    1.20
 -14   4   0   -0.80    1.30
 -14   4   0   -0.10    2.00
 -14   4   0    0.80    2.40
 -14   4   0    1.20    2.10
 -14   4   0    0.80    1.50
 -14   4   0    1.40    1.70
  13  -4   0    0.90    1.90
  13  -4   0    3.50    2.30
  13  -4   0    6.60    1.70
  13  -4   0    8.90    2.60
  13  -4   0    5.10    2.20
 -13   4   0    1.00    2.20
 -13   4   0    6.30    1.90
 -13   4   0    4.10    2.00
 -13   4   0    5.80    1.90
 -13   4   0    6.30    2.50
 -13   4   0    4.90    2.50
 -13   4   0    5.00    1.80
 -13   4   0    7.70    2.40
  12  -4   0    6.50    2.20
  12  -4   0    5.60    2.00
  12  -4   0    7.40    3.30
  12  -4   0    4.60    2.20
  12  -4   0    4.20    1.60
  12  -4   0    6.40    2.80
 -12   4   0    4.90    1.60
 -12   4   0    3.60    1.40
 -12   4   0    6.60    2.30
 -12   4   0    7.50    2.70
 -12   4   0    5.60    2.40
 -12   4   0    5.60    1.60
 -12   4   0    5.60    1.90
 -12   4   0    9.60    3.90
 -12   4   0    8.90    2.00
 -12   4   0    8.00    1.90
  11  -4   0   57.29    5.50
  11  -4   0   61.39    4.90
  11  -4   0   56.89    5.50
  11  -4   0   58.49    4.70
  11  -4   0   60.49    4.00
  11  -4   0   55.69    4.60
 -11   4   0   62.39    4.40
 -11   4   0   62.79    4.90
 -11   4   0   58.49    5.00
 -11   4   0   61.19    4.40
 -11   4   0   51.39    2.00
 -11   4   0   53.89    4.80
 -11   4   0   53.69    3.70
 -11   4   0   44.30    3.50
 -11   4   0   54.19    4.30
 -11   4   0   54.59    4.90
 -11   4   0   53.49    3.50
  10  -4   0   24.10    4.00
  10  -4   0   22.90    2.50
  10  -4   0   19.70    3.00
  10  -4   0   24.70    2.90
  10  -4   0   21.50    3.50
  10  -4   0   26.10    4.10
 -10   4   0   21.60    3.60
 -10   4   0   26.50    3.80
 -10   4   0   23.90    2.30
 -10   4   0   16.60    2.80
 -10   4   0   21.50    1.30
 -10   4   0   24.90    2.70
 -10   4   0   19.90    2.90
 -10   4   0   21.40    1.60
 -10   4   0   24.90    2.20
 -10   4   0   20.20    3.00
 -10   4   0   22.10    2.00
   9  -4   0   58.69    3.00
   9  -4   0   59.39    4.90
   9  -4   0   62.69    3.90
   9  -4   0   63.59    5.10
   9  -4   0   61.59    4.50
   9  -4   0   69.49    4.50
   9  -4   0   58.29    4.30
   9  -4   0   57.59    3.60
  -9   4   0   57.09    2.30
  -9   4   0   52.99    3.70
  -9   4   0   52.59    3.90
  -9   4   0   57.09    3.90
  -9   4   0   61.89    4.10
  -9   4   0   59.49    4.30
  -9   4   0   62.19    4.50
  -9   4   0   56.59    3.20
  -9   4   0   51.19    3.10
  -9   4   0   60.49    4.50
  -9   4   0   57.89    2.30
  -9   4   0   65.19    4.70
   8  -4   0   89.89    4.90
   8  -4   0  107.89    6.20
   8  -4   0   95.69    4.20
   8  -4   0  106.29    5.00
   8  -4   0   93.89    4.50
   8  -4   0  100.39    5.70
   8  -4   0   96.19    5.30
   8  -4   0  100.89    6.10
  -8   4   0   93.99    4.70
  -8   4   0   95.79    3.20
  -8   4   0   96.79    4.10
  -8   4   0   93.89    4.90
  -8   4   0   90.49    5.30
  -8   4   0  100.99    4.80
  -8   4   0   94.69    5.50
  -8   4   0  101.59    5.70
  -8   4   0   99.39    3.80
  -8   4   0   98.19    3.90
  -8   4   0   90.29    5.00
  -8   4   0   96.99    5.20
  -8   4   0   95.99    3.20
   7  -4   0   21.60    1.90
   7  -4   0   19.60    2.00
   7  -4   0   23.90    2.60
   7  -4   0   20.00    2.90
   7  -4   0   20.00    2.20
   7  -4   0   19.10    2.80
   7  -4   0   21.30    1.90
   7  -4   0   21.30    2.80
   7  -4   0   19.70    1.80
   7  -4   0   21.10    2.70
   7  -4   0   22.40    2.30
  -7   4   0   21.80    3.30
  -7   4   0   18.40    2.70
  -7   4   0   18.30    1.90
  -7   4   0   20.70    1.80
  -7   4   0   21.60    2.30
  -7   4   0   21.70    2.40
  -7   4   0   21.10    1.20
  -7   4   0   20.10    1.10
  -7   4   0   16.40    2.40
  -7   4   0   22.10    3.00
  -7   4   0   20.90    1.50
  -7   4   0   18.60    3.10
  -7   4   0   18.60    1.70
  -7   4   0   20.90    2.10
  -7   4   0   26.30    2.30
  -7   4   0   22.80    3.20
  -7   4   0   21.60    2.00
  -7   4   0   21.40    1.50
   6  -4   0   16.00    1.80
   6  -4   0   13.00    1.10
   6  -4   0   15.20    1.60
   6  -4   0   11.60    2.00
   6  -4   0   13.00    1.50
   6  -4   0   13.10    1.50
   6  -4   0   12.00    2.20
   6  -4   0   16.60    2.40
   6  -4   0   16.90    2.60
   6  -4   0   13.60    1.30
   6  -4   0   16.40    2.00
  -6   4   0   14.00    1.60
  -6   4   0   13.70    1.00
  -6   4   0   13.70    0.90
  -6   4   0   20.50    2.90
  -6   4   0   14.50    1.90
  -6   4   0   14.80    1.00
  -6   4   0   14.60    2.30
  -6   4   0   13.60    1.40
  -6   4   0   14.60    2.20
  -6   4   0   15.70    1.60
  -6   4   0   10.10    2.10
  -6   4   0   16.40    2.40
  -6   4   0   16.20    2.50
  -6   4   0   14.50    2.30
  -6   4   0   17.00    2.50
  -6   4   0   12.90    1.90
  -6   4   0   15.20    1.50
   5  -4   0  343.57   11.30
   5  -4   0  340.27   10.80
   5  -4   0  356.66   11.60
   5  -4   0  345.87   10.20
   5  -4   0  342.67   10.70
   5  -4   0  351.46   11.20
   5  -4   0  358.66    9.60
   5  -4   0  356.96   10.60
   5  -4   0  353.36   11.20
   5  -4   0  365.56   11.20
   5  -4   0  336.17   10.50
   5  -4   0  356.96    9.20
  -5   4   0  355.06   11.60
  -5   4   0  342.77   10.70
  -5   4   0  346.87   10.40
  -5   4   0  349.17   11.00
  -5   4   0  360.16   10.80
  -5   4   0  335.67   10.90
  -5   4   0  346.47   10.90
  -5   4   0  358.16   10.40
  -5   4   0  343.27   11.30
  -5   4   0  342.57   10.90
  -5   4   0  340.77   11.60
  -5   4   0  337.17   10.60
  -5   4   0  345.37    9.00
  -5   4   0  342.47    9.60
   4  -4   0  335.67   10.50
   4  -4   0  334.17   10.40
   4  -4   0  331.07   10.20
   4  -4   0  318.87    9.40
   4  -4   0  329.37   10.50
   4  -4   0  321.97   10.00
   4  -4   0  335.57   10.00
   4  -4   0  326.97    8.70
   4  -4   0  318.17   10.00
   4  -4   0  324.17   10.00
   4  -4   0  326.97    8.80
  -4   4   0  338.57   10.10
  -4   4   0  336.47    9.50
  -4   4   0  344.27   10.50
  -4   4   0  327.87   10.50
  -4   4   0  326.07   10.00
  -4   4   0  323.77   10.10
  -4   4   0  319.87   10.50
  -4   4   0  320.47   10.10
  -4   4   0  345.87   10.20
  -4   4   0  329.97    8.70
  -4   4   0  335.97   10.00
  -4   4   0  328.77    8.70
  -4   4   0  327.37   10.50
  -4   4   0  337.87   10.10
   3  -4   0   13.40    1.80
   3  -4   0    6.80    1.30
   3  -4   0    8.00    1.50
   3  -4   0    9.40    0.70
   3  -4   0    9.00    1.00
   3  -4   0   10.30    1.30
   3  -4   0    8.20    1.10
   3  -4   0    5.70    1.00
   3  -4   0   11.80    1.60
   3  -4   0    9.70    1.30
   3  -4   0    8.50    1.40
   3  -4   0    9.70    1.40
   3  -4   0   10.30    1.50
  -3   4   0   13.80    1.90
  -3   4   0   10.80    1.40
  -3   4   0   11.80    1.60
  -3   4   0    9.60    1.50
  -3   4   0    9.90    1.10
  -3   4   0   14.70    2.10
  -3   4   0    8.70    1.30
  -3   4   0    8.80    1.30
  -3   4   0   10.30    1.00
  -3   4   0   12.00    1.70
  -3   4   0   13.60    1.80
  -3   4   0    9.10    1.40
  -3   4   0    9.80    1.60
  -3   4   0   11.00    0.80
   2  -4   0  229.48    7.50
   2  -4   0  225.18    6.00
   2  -4   0  228.38    6.80
   2  -4   0  226.68    7.40
   2  -4   0  228.48    6.90
   2  -4   0  227.38    7.40
   2  -4   0  234.18    6.90
   2  -4   0  222.98    6.90
   2  -4   0  233.18    7.10
   2  -4   0  225.68    7.20
   2  -4   0  230.48    6.10
   2  -4   0  218.88    7.50
  -2   4   0  230.18    7.70
  -2   4   0  228.88    7.10
  -2   4   0  228.98    6.10
  -2   4   0  225.38    6.70
  -2   4   0  227.78    7.00
  -2   4   0  225.78    6.70
  -2   4   0  229.18    6.80
  -2   4   0  228.08    7.20
  -2   4   0  234.28    7.60
  -2   4   0  223.28    6.90
  -2   4   0  219.38    7.50
  -2   4   0  214.38    7.30
  -2   4   0  229.88    6.10
  -2   4   0  231.28    6.50
   1  -4   0  177.78    5.40
   1  -4   0  175.88    6.20
   1  -4   0  175.38    6.00
   1  -4   0  171.68    5.50
   1  -4   0  170.58    5.30
   1  -4   0  180.48    5.80
   1  -4   0  170.78    6.30
   1  -4   0  170.38    5.10
   1  -4   0  170.78    5.40
   1  -4   0  159.78    5.80
   1  -4   0  174.18    6.00
   1  -4   0  174.18    5.20
   1  -4   0  169.48    5.50
  -1   4   0  169.98    5.70
  -1   4   0  172.98    5.40
  -1   4   0  164.38    5.30
  -1   4   0  167.88    6.10
  -1   4   0  175.18    5.10
  -1   4   0  167.28    5.50
  -1   4   0  166.38    5.10
  -1   4   0  162.68    5.10
  -1   4   0  164.98    5.20
  -1   4   0  160.28    5.80
   0  -4   0  331.57    8.40
   0  -4   0  315.57    9.00
   0  -4   0  338.87    8.90
   0  -4   0  300.87    9.40
   0  -4   0  319.77   10.00
   0  -4   0  336.47    9.70
   0  -4   0  326.57    9.90
   0  -4   0  310.37    8.80
   0  -4   0  326.67    9.00
   0  -4   0  310.77    9.00
   0  -4   0  337.07    9.60
   0  -4   0  314.47    9.30
   0  -4   0  312.67    8.80
   0  -4   0  311.67    9.40
   0  -4   0  307.07    9.00
   0   4   0  325.97    9.00
   0   4   0  330.17    9.20
   0   4   0  313.07    9.30
   0   4   0  334.57   10.00
   0   4   0  314.47    9.50
   0   4   0  328.47    9.50
   0   4   0  310.67    9.80
   0   4   0  325.37    9.30
   0   4   0  327.97    9.00
   0   4   0  321.47    9.60
   0   4   0  328.67    9.10
   0   4   0  307.57    8.50
   0   4   0  326.57    8.60
  -1  -4   0  418.46   11.00
  -1  -4   0  421.06   12.30
  -1  -4   0  423.06   11.40
  -1  -4   0  425.06   11.60
  -1  -4   0  417.06   11.90
  -1  -4   0  423.46   11.90
  -1  -4   0  433.96   12.00
  -1  -4   0  428.16   10.20
  -1  -4   0  433.36   11.90
  -1  -4   0  426.06   11.70
  -1  -4   0  410.36   11.70
  -1  -4   0  434.46   12.40
  -1  -4   0  417.76   11.90
  -1  -4   0  409.36   12.40
   1   4   0  434.56   12.10
   1   4   0  418.66   12.40
   1   4   0  423.26   11.70
   1   4   0  446.66   12.50
   1   4   0  409.86   12.10
   1   4   0  419.26   11.80
   1   4   0  412.86   11.80
   1   4   0  428.96   11.30
   1   4   0  403.16   11.90
   1   4   0  415.86   12.30
   1   4   0  427.96   11.80
   1   4   0  432.66   11.80
   1   4   0  416.46   10.30
  -2  -4   0  323.37    9.60
  -2  -4   0  326.17    9.30
  -2  -4   0  311.97    9.70
  -2  -4   0  335.07   10.50
  -2  -4   0  333.47    9.90
  -2  -4   0  324.97    9.90
  -2  -4   0  325.87   10.20
  -2  -4   0  344.77   10.70
  -2  -4   0  327.07    9.80
  -2  -4   0  341.67   10.40
  -2  -4   0  338.97   10.50
  -2  -4   0  328.07   10.20
  -2  -4   0  328.97    9.90
  -2  -4   0  333.77    9.70
   2   4   0  324.07   10.10
   2   4   0  330.67   10.50
   2   4   0  322.27   10.20
   2   4   0  321.17    9.60
   2   4   0  330.57   10.00
   2   4   0  330.97   10.10
   2   4   0  344.97   10.50
   2   4   0  337.57   10.00
   2   4   0  322.17   10.40
   2   4   0  331.47   10.40
   2   4   0  329.97    9.70
  -3  -4   0  346.47   10.50
  -3  -4   0  346.97   11.20
  -3  -4   0  343.47   11.10
  -3  -4   0  350.06   10.00
  -3  -4   0  337.57   11.00
  -3  -4   0  352.06   10.80
  -3  -4   0  340.17   10.40
  -3  -4   0  360.96   11.50
  -3  -4   0  348.27   11.00
  -3  -4   0  326.87   10.40
  -3  -4   0  348.17   10.20
  -3  -4   0  324.27   10.40
  -3  -4   0  350.46   10.70
  -3  -4   0  338.87   10.70
   3   4   0  335.77   10.30
   3   4   0  336.77   11.20
   3   4   0  337.37   11.30
   3   4   0  341.97   11.10
   3   4   0  344.87   11.00
   3   4   0  354.46   11.10
   3   4   0  357.26   10.90
   3   4   0  346.27   10.70
   3   4   0  344.17    9.90
   3   4   0  346.87   10.70
   3   4   0  353.96   11.20
  -4  -4   0   16.70    1.90
  -4  -4   0   15.90    1.90
  -4  -4   0   17.10    1.70
  -4  -4   0   13.30    2.20
  -4  -4   0   15.00    1.60
  -4  -4   0   15.90    2.20
  -4  -4   0   17.50    2.60
  -4  -4   0   18.20    2.40
  -4  -4   0   16.80    1.80
  -4  -4   0   14.80    2.30
  -4  -4   0   24.60    3.20
  -4  -4   0   17.00    1.50
  -4  -4   0   12.10    1.90
  -4  -4   0   15.80    1.70
   4   4   0   15.90    2.40
   4   4   0   14.30    2.60
   4   4   0   15.40    1.90
   4   4   0   14.00    1.40
   4   4   0   14.00    1.60
   4   4   0   18.40    2.60
   4   4   0   12.70    2.10
   4   4   0   14.90    2.30
   4   4   0   13.20    2.10
   4   4   0   15.10    1.60
   4   4   0   14.40    2.10
  -5  -4   0    9.80    1.70
  -5  -4   0    8.90    0.60
  -5  -4   0    9.70    1.70
  -5  -4   0   13.20    2.00
  -5  -4   0    9.10    1.70
  -5  -4   0   10.20    1.40
  -5  -4   0    7.40    1.80
   5   4   0   11.80    1.80
   5   4   0    9.90    2.10
   5   4   0   10.00    1.40
   5   4   0   13.30    2.30
   5   4   0    9.30    2.00
  -6  -4   0    0.00    0.70
  -6  -4   0   -0.30    0.60
  -6  -4   0    0.30    0.60
  -6  -4   0    0.50    0.60
  -6  -4   0   -1.10    0.90
  -6  -4   0    1.80    0.70
  -6  -4   0    0.10    0.90
  -6  -4   0    0.50    0.80
  -6  -4   0    0.50    0.40
  -6  -4   0    0.30    0.90
   6   4   0   -0.80    1.00
   6   4   0    0.30    1.00
   6   4   0    1.30    0.40
   6   4   0    1.10    0.70
   6   4   0    2.00    1.40
   6   4   0    0.80    1.00
   6   4   0    0.80    0.90
   6   4   0    1.90    1.40
  -7  -4   0    0.40    0.70
  -7  -4   0    5.20    1.70
  -7  -4   0    0.60    1.20
  -7  -4   0    2.40    1.00
  -7  -4   0    2.60    1.00
  -7  -4   0    0.90    1.40
  -7  -4   0   -0.10    0.70
  -7  -4   0    1.60    0.70
  -7  -4   0    1.40    0.70
   7   4   0    1.50    1.20
   7   4   0    0.70    1.10
   7   4   0    1.40    1.80
   7   4   0    1.50    1.00
   7   4   0    1.90    1.60
   7   4   0    0.60    0.80
   7   4   0    0.00    1.20
  -8  -4   0   37.30    2.20
  -8  -4   0   41.70    4.30
  -8  -4   0   41.00    4.30
  -8  -4   0   37.80    4.10
  -8  -4   0   37.50    2.20
  -8  -4   0   42.10    2.60
  -8  -4   0   39.40    2.20
  -8  -4   0   39.40    3.20
  -8  -4   0   40.50    3.80
  -8  -4   0   37.10    3.60
   8   4   0   33.80    1.90
   8   4   0   37.00    4.10
   8   4   0   42.80    4.70
   8   4   0   37.30    4.00
   8   4   0   39.90    5.50
   8   4   0   36.40    3.30
   8   4   0   38.30    3.60
   8   4   0   35.50    3.20
  -9  -4   0  210.78    9.50
  -9  -4   0  197.38   10.30
  -9  -4   0  198.38    6.10
  -9  -4   0  202.98    9.40
  -9  -4   0  227.38   10.90
  -9  -4   0  207.58    8.40
  -9  -4   0  190.98    6.60
  -9  -4   0  202.08   10.30
  -9  -4   0  208.18   10.10
   9   4   0  208.68   10.70
   9   4   0  207.58    6.30
   9   4   0  213.58   11.50
   9   4   0  213.28   10.40
   9   4   0  206.28    9.40
   9   4   0  200.58    8.60
   9   4   0  206.48   11.20
 -10  -4   0   45.50    3.70
 -10  -4   0   55.69    5.50
 -10  -4   0   46.80    4.80
 -10  -4   0   48.70    5.00
 -10  -4   0   51.79    4.40
 -10  -4   0   47.00    4.30
 -10  -4   0   40.60    2.70
  10   4   0   45.70    7.30
  10   4   0   52.99    7.10
  10   4   0   48.00    4.10
  10   4   0   45.00    4.30
  10   4   0   46.60    5.20
  10   4   0   51.59    5.20
 -11  -4   0    8.50    2.80
 -11  -4   0    6.70    2.40
 -11  -4   0    6.50    2.20
 -11  -4   0    4.30    1.00
 -11  -4   0    4.70    1.80
 -11  -4   0   10.00    2.70
 -11  -4   0    5.30    1.40
 -11  -4   0    7.50    2.80
  11   4   0    5.90    2.90
  11   4   0    6.00    2.10
  11   4   0    6.50    3.40
  11   4   0    8.60    2.60
  11   4   0    5.70    3.10
 -12  -4   0    2.90    1.90
 -12  -4   0   -0.10    2.00
 -12  -4   0    1.60    2.10
 -12  -4   0    1.40    1.30
 -12  -4   0    4.90    2.40
 -12  -4   0   -0.40    2.00
  12   4   0    2.30    2.40
  12   4   0   -1.70    1.50
  12   4   0   -1.90    2.40
  12   4   0   -0.70    2.30
  12   4   0    0.70    2.70
 -13  -4   0    0.30    2.10
 -13  -4   0    0.30    3.00
 -13  -4   0    0.90    1.70
 -13  -4   0   -2.00    2.20
 -13  -4   0   -2.70    2.00
 -13  -4   0    3.00    2.40
  13   4   0   -1.70    3.60
  13   4   0   -0.60    3.30
  13   4   0   -3.10    3.20
  13   4   0   -0.40    1.80
  15  -5   0    2.30    3.30
  15  -5   0    1.80    2.30
 -15   5   0    1.20    2.20
 -15   5   0    0.40    2.20
 -15   5   0   -1.10    2.20
 -15   5   0    2.20    1.70
 -15   5   0    1.90    2.10
  14  -5   0   11.00    3.30
  14  -5   0   12.00    2.70
  14  -5   0   10.00    3.20
  14  -5   0   12.50    4.00
  14  -5   0   13.70    3.00
 -14   5   0   14.00    3.30
 -14   5   0   13.60    3.30
 -14   5   0   16.10    3.80
 -14   5   0   14.10    4.00
 -14   5   0    8.80    2.10
 -14   5   0   11.10    3.30
 -14   5   0    8.40    2.30
  13  -5   0   -0.70    1.40
  13  -5   0   -2.10    1.60
  13  -5   0    3.00    2.20
  13  -5   0   -2.10    1.80
  13  -5   0    1.30    1.30
 -13   5   0    0.20    1.20
 -13   5   0    1.40    2.10
 -13   5   0   -2.30    1.30
 -13   5   0    1.30    3.00
 -13   5   0    2.30    1.30
 -13   5   0    1.30    1.10
 -13   5   0   -1.10    1.60
 -13   5   0    0.40    1.80
  12  -5   0   10.00    3.30
  12  -5   0    5.30    2.20
  12  -5   0   11.90    3.00
  12  -5   0   15.10    3.20
  12  -5   0    9.80    2.10
 -12   5   0    9.00    2.30
 -12   5   0    7.00    1.60
 -12   5   0    8.60    2.60
 -12   5   0   10.90    2.70
 -12   5   0    9.50    1.70
 -12   5   0    8.60    2.20
 -12   5   0    5.80    1.80
 -12   5   0    5.10    2.40
 -12   5   0    7.90    2.90
  11  -5   0    4.50    1.90
  11  -5   0   12.10    3.40
  11  -5   0    9.20    2.70
  11  -5   0    9.30    2.80
  11  -5   0   10.30    2.60
 -11   5   0    7.90    2.30
 -11   5   0    8.80    2.40
 -11   5   0    8.10    2.10
 -11   5   0    9.40    2.20
 -11   5   0    8.50    2.30
 -11   5   0   10.90    2.30
 -11   5   0    9.30    2.50
 -11   5   0    8.30    1.60
 -11   5   0    9.80    1.70
  10  -5   0    1.50    1.40
  10  -5   0    1.30    1.40
  10  -5   0    0.80    0.70
  10  -5   0   -0.70    1.00
  10  -5   0   -0.10    1.00
  10  -5   0   -0.30    0.80
  10  -5   0    0.70    1.30
 -10   5   0   -0.90    1.00
 -10   5   0    2.00    1.50
 -10   5   0    0.80    0.80
 -10   5   0    1.80    1.10
 -10   5   0    1.00    1.20
 -10   5   0    0.00    0.70
 -10   5   0    0.00    1.30
 -10   5   0    0.40    1.20
 -10   5   0    0.50    0.70
 -10   5   0   -0.20    0.80
 -10   5   0    1.30    1.10
   9  -5   0   83.89    4.50
   9  -5   0   91.09    4.20
   9  -5   0   93.79    5.10
   9  -5   0   86.89    5.40
   9  -5   0   87.69    5.70
   9  -5   0   92.89    6.30
  -9   5   0   86.29    4.60
  -9   5   0   93.39    3.60
  -9   5   0   88.19    5.70
  -9   5   0   87.09    5.60
  -9   5   0   89.79    5.40
  -9   5   0   86.89    3.70
  -9   5   0   85.89    5.60
  -9   5   0   91.99    5.20
  -9   5   0  100.39    5.50
  -9   5   0   85.79    3.60
  -9   5   0   87.59    4.90
   8  -5   0   17.00    2.40
   8  -5   0   19.80    2.80
   8  -5   0   21.00    2.20
   8  -5   0   13.90    1.70
   8  -5   0   18.60    3.30
   8  -5   0   15.20    1.60
   8  -5   0   15.50    2.60
   8  -5   0   12.90    2.50
  -8   5   0   15.30    2.50
  -8   5   0   15.70    1.10
  -8   5   0   17.70    2.40
  -8   5   0   17.20    2.50
  -8   5   0   16.30    1.00
  -8   5   0   20.90    1.90
  -8   5   0   12.80    2.10
  -8   5   0   14.40    1.20
  -8   5   0   16.70    1.20
  -8   5   0   15.90    2.50
  -8   5   0   19.60    3.10
  -8   5   0   12.50    2.30
  -8   5   0   16.10    1.70
   7  -5   0   97.59    5.50
   7  -5   0   92.59    8.00
   7  -5   0   94.29    4.60
   7  -5   0   87.09    5.90
   7  -5   0   96.09    5.00
   7  -5   0   98.39    4.70
   7  -5   0  104.39    5.30
   7  -5   0   99.19    3.40
   7  -5   0   98.69    4.10
  -7   5   0  100.49    5.30
  -7   5   0   99.19    5.30
  -7   5   0  107.99    5.70
  -7   5   0  100.69    3.20
  -7   5   0   99.79    5.90
  -7   5   0  101.69    4.90
  -7   5   0  103.39    4.40
  -7   5   0   97.69    4.50
   6  -5   0   33.90    2.80
   6  -5   0   36.00    2.00
   6  -5   0   35.60    2.70
   6  -5   0   34.90    2.60
   6  -5   0   33.10    2.70
   6  -5   0   38.30    2.80
   6  -5   0   33.20    2.80
   6  -5   0   33.00    2.40
   6  -5   0   37.60    3.20
   6  -5   0   33.30    2.90
   6  -5   0   35.50    1.80
   6  -5   0   34.60    3.00
  -6   5   0   34.70    3.00
  -6   5   0   34.10    2.50
  -6   5   0   32.30    2.70
  -6   5   0   35.10    2.50
  -6   5   0   37.40    3.30
  -6   5   0   30.70    2.50
  -6   5   0   32.20    3.10
  -6   5   0   34.40    2.90
  -6   5   0   30.10    2.60
  -6   5   0   32.10    2.70
  -6   5   0   35.50    2.70
  -6   5   0   34.60    2.90
  -6   5   0   35.00    2.10
  -6   5   0   37.40    1.80
   5  -5   0  116.69    5.50
   5  -5   0  108.49    5.00
   5  -5   0  110.89    5.30
   5  -5   0  113.19    5.40
   5  -5   0  111.59    5.10
   5  -5   0  110.19    5.10
   5  -5   0  112.69    4.60
   5  -5   0  114.29    3.80
   5  -5   0  112.89    3.90
   5  -5   0  105.69    5.10
   5  -5   0  114.89    5.40
  -5   5   0  115.09    5.20
  -5   5   0  111.89    5.00
  -5   5   0  106.89    5.40
  -5   5   0  111.09    5.10
  -5   5   0  118.09    5.10
  -5   5   0  113.69    5.10
  -5   5   0  113.19    5.40
  -5   5   0  110.19    4.00
  -5   5   0  115.79    4.60
  -5   5   0  106.69    5.40
  -5   5   0  112.99    3.90
  -5   5   0  112.49    5.00
  -5   5   0  113.19    5.60
  -5   5   0  109.79    5.20
   4  -5   0  188.88    6.80
   4  -5   0  207.08    7.50
   4  -5   0  179.28    7.00
   4  -5   0  190.98    7.10
   4  -5   0  188.18    7.60
   4  -5   0  183.98    6.00
   4  -5   0  185.88    6.20
   4  -5   0  185.28    5.40
   4  -5   0  205.28    7.50
   4  -5   0  188.48    6.90
   4  -5   0  193.38    7.10
   4  -5   0  192.28    7.10
  -4   5   0  189.18    6.80
  -4   5   0  204.58    7.20
  -4   5   0  191.68    7.30
  -4   5   0  183.88    7.10
  -4   5   0  189.98    7.30
  -4   5   0  191.38    7.30
  -4   5   0  181.98    7.20
  -4   5   0  191.08    7.40
  -4   5   0  196.48    5.40
  -4   5   0  192.08    6.00
  -4   5   0  194.88    6.30
  -4   5   0  201.18    6.80
  -4   5   0  194.08    6.80
  -4   5   0  199.78    7.00
  -4   5   0  192.58    7.10
   3  -5   0   84.09    4.10
   3  -5   0   81.99    2.60
   3  -5   0   79.99    3.90
   3  -5   0   79.29    2.70
   3  -5   0   78.89    3.80
   3  -5   0   77.79    3.30
   3  -5   0   81.99    3.80
   3  -5   0   84.39    4.30
   3  -5   0   84.09    3.80
   3  -5   0   79.49    4.40
   3  -5   0   82.09    4.20
   3  -5   0   84.09    3.50
   3  -5   0   80.89    2.70
   3  -5   0   77.89    4.10
  -3   5   0   81.09    3.70
  -3   5   0   81.79    4.30
  -3   5   0   67.39    3.80
  -3   5   0   78.89    4.30
  -3   5   0   76.59    3.90
  -3   5   0   81.49    3.80
  -3   5   0   85.59    4.10
  -3   5   0   86.49    3.60
  -3   5   0   81.49    3.30
  -3   5   0   84.69    4.00
  -3   5   0   85.29    4.20
  -3   5   0   81.99    3.60
  -3   5   0   81.69    2.70
  -3   5   0   85.39    3.50
   2  -5   0   77.09    3.50
   2  -5   0   76.39    2.80
   2  -5   0   78.19    3.90
   2  -5   0   80.89    3.60
   2  -5   0   75.99    4.20
   2  -5   0   80.09    4.00
   2  -5   0   73.69    3.80
   2  -5   0   76.99    3.10
   2  -5   0   79.19    3.30
   2  -5   0   76.29    3.30
   2  -5   0   78.79    3.50
   2  -5   0   75.89    3.50
  -2   5   0   75.39    2.90
  -2   5   0   76.99    4.10
  -2   5   0   77.59    4.10
  -2   5   0   76.29    3.50
  -2   5   0   77.59    3.60
  -2   5   0   75.89    2.80
  -2   5   0   70.89    3.70
  -2   5   0   79.69    3.10
  -2   5   0   73.59    3.10
  -2   5   0   70.59    3.90
  -2   5   0   75.99    3.30
  -2   5   0   75.39    3.40
  -2   5   0   72.89    3.50
  -2   5   0   74.29    3.40
  -2   5   0   73.89    3.80
   1  -5   0   83.29    4.40
   1  -5   0   89.59    3.60
   1  -5   0   87.39    3.40
   1  -5   0   92.69    3.50
   1  -5   0   94.19    3.80
   1  -5   0   98.79    4.40
   1  -5   0   88.69    4.10
   1  -5   0   84.89    3.70
   1  -5   0   91.39    4.60
   1  -5   0   91.59    3.60
   1  -5   0   97.09    3.50
   1  -5   0   97.09    4.40
   1  -5   0   88.19    3.80
  -1   5   0   92.89    4.50
  -1   5   0   99.09    4.00
  -1   5   0   91.79    4.20
  -1   5   0   96.09    3.80
  -1   5   0   90.29    3.40
  -1   5   0   88.79    4.20
  -1   5   0   95.79    3.70
  -1   5   0   93.29    3.50
  -1   5   0   92.49    3.80
  -1   5   0   90.39    3.50
  -1   5   0   96.39    4.20
  -1   5   0   90.99    3.70
   0  -5   0    6.80    1.20
   0  -5   0    4.00    1.10
   0  -5   0    8.30    1.20
   0  -5   0   11.90    1.80
   0  -5   0    7.00    1.20
   0  -5   0    8.40    1.10
   0  -5   0    7.50    1.20
   0  -5   0    8.00    1.50
   0  -5   0    7.40    1.20
   0  -5   0    6.20    1.30
   0  -5   0    5.50    1.10
   0  -5   0    8.40    1.80
   0   5   0    6.30    1.40
   0   5   0    6.60    1.20
   0   5   0    9.50    1.60
   0   5   0    6.60    1.20
   0   5   0    9.80    1.50
   0   5   0    7.90    1.30
   0   5   0    7.10    1.40
   0   5   0    4.50    1.10
   0   5   0    8.70    1.00
   0   5   0    6.20    1.10
   0   5   0    6.50    1.40
  -1  -5   0    3.30    1.10
  -1  -5   0    2.90    1.00
  -1  -5   0    4.10    1.20
  -1  -5   0    5.40    1.50
  -1  -5   0    3.90    0.90
  -1  -5   0    4.70    1.20
  -1  -5   0    4.80    1.20
  -1  -5   0    5.60    1.10
  -1  -5   0    4.80    1.00
  -1  -5   0    4.40    1.20
  -1  -5   0    3.80    1.20
  -1  -5   0    3.30    0.80
  -1  -5   0    4.80    1.20
  -1  -5   0    4.40    0.60
  -1  -5   0    7.50    1.50
   1   5   0    3.90    0.60
   1   5   0    4.40    1.00
   1   5   0    2.70    1.10
   1   5   0    4.20    1.00
   1   5   0    3.00    1.00
   1   5   0    3.10    1.10
   1   5   0    3.20    1.20
   1   5   0    4.60    1.20
   1   5   0    4.10    1.20
   1   5   0    3.50    1.00
   1   5   0    5.60    1.50
   1   5   0    3.90    1.10
   1   5   0    5.30    1.30
  -2  -5   0    2.40    0.90
  -2  -5   0    4.20    1.10
  -2  -5   0    3.30    1.00
  -2  -5   0    3.20    1.10
  -2  -5   0    2.30    0.80
  -2  -5   0    4.10    1.10
  -2  -5   0    4.40    1.10
  -2  -5   0    3.10    1.10
  -2  -5   0    3.60    1.10
  -2  -5   0    2.50    1.10
  -2  -5   0    2.50    0.80
  -2  -5   0    2.00    1.10
  -2  -5   0    3.30    0.90
  -2  -5   0    3.90    1.30
   2   5   0    5.70    1.20
   2   5   0    4.90    1.40
   2   5   0    4.70    1.20
   2   5   0    2.00    0.90
   2   5   0    3.20    1.10
   2   5   0    2.80    1.20
   2   5   0    1.90    0.80
   2   5   0    2.60    0.90
   2   5   0    2.60    1.10
   2   5   0    4.10    1.30
   2   5   0    4.90    1.10
   2   5   0    1.70    0.80
  -3  -5   0  224.58    8.40
  -3  -5   0  219.08    8.60
  -3  -5   0  219.78    8.50
  -3  -5   0  222.58    8.00
  -3  -5   0  240.88    8.80
  -3  -5   0  227.38    8.90
  -3  -5   0  236.68    7.70
  -3  -5   0  223.48    7.40
  -3  -5   0  231.38    8.80
  -3  -5   0  233.58    8.60
  -3  -5   0  232.58    8.10
  -3  -5   0  231.98    8.20
  -3  -5   0  221.98    7.80
  -3  -5   0  225.18    8.10
   3   5   0  234.38    8.40
   3   5   0  224.68    8.10
   3   5   0  208.68    7.90
   3   5   0  231.98    8.60
   3   5   0  240.48    8.60
   3   5   0  226.08    8.70
   3   5   0  223.98    7.60
   3   5   0  232.88    8.90
   3   5   0  240.68    8.70
   3   5   0  223.68    8.30
   3   5   0  227.98    8.70
   3   5   0  229.48    7.90
  -4  -5   0   52.69    3.10
  -4  -5   0   45.30    3.10
  -4  -5   0   48.80    3.70
  -4  -5   0   46.90    2.80
  -4  -5   0   45.10    3.10
  -4  -5   0   48.00    3.20
  -4  -5   0   41.60    3.40
  -4  -5   0   54.09    3.80
  -4  -5   0   53.49    7.20
  -4  -5   0   49.50    3.60
  -4  -5   0   51.99    3.70
  -4  -5   0   44.50    3.10
   4   5   0   48.40    3.60
   4   5   0   48.70    3.40
   4   5   0   49.00    3.20
   4   5   0   52.29    3.70
   4   5   0   52.99    4.40
   4   5   0   49.40    3.60
   4   5   0   47.10    3.50
   4   5   0   44.30    2.70
   4   5   0   55.19    3.90
   4   5   0   46.20    3.70
  -5  -5   0   91.49    5.20
  -5  -5   0   87.19    5.10
  -5  -5   0   85.79    4.60
  -5  -5   0   99.19    5.80
  -5  -5   0   88.59    5.20
  -5  -5   0   94.49    5.60
  -5  -5   0   90.49    4.10
  -5  -5   0   89.79    5.30
   5   5   0   96.19    5.30
   5   5   0   94.49    5.40
   5   5   0   95.59    5.60
   5   5   0   92.19    4.70
   5   5   0   96.99    5.30
   5   5   0   93.79    5.90
   5   5   0   90.39    4.00
   5   5   0   78.39    7.80
   5   5   0   95.19    4.90
  -6  -5   0   34.10    2.90
  -6  -5   0   37.50    3.90
  -6  -5   0   35.80    3.60
  -6  -5   0   35.90    3.00
  -6  -5   0   40.70    3.50
  -6  -5   0   34.10    3.00
  -6  -5   0   35.20    2.40
  -6  -5   0   40.10    3.60
  -6  -5   0   34.80    3.30
   6   5   0   32.10    4.40
   6   5   0   35.40    2.30
   6   5   0   34.20    3.10
   6   5   0   38.50    3.70
   6   5   0   35.40    3.40
   6   5   0   35.10    2.90
   6   5   0   39.80    3.90
   6   5   0   44.20    3.70
  -7  -5   0   83.69    3.80
  -7  -5   0   88.29    5.90
  -7  -5   0   88.39    4.70
  -7  -5   0   89.09    5.70
  -7  -5   0   85.59    4.00
  -7  -5   0   92.19    6.30
  -7  -5   0   94.89    5.70
  -7  -5   0   87.39    5.60
  -7  -5   0   91.69    6.20
   7   5   0   84.89    5.50
   7   5   0   86.99    5.70
   7   5   0   89.89    6.30
   7   5   0   88.79    4.70
   7   5   0   84.39    5.10
   7   5   0   82.89    6.40
   7   5   0   91.29    6.20
  -8  -5   0    4.30    1.70
  -8  -5   0    5.10    1.40
  -8  -5   0    8.40    2.60
  -8  -5   0    7.80    1.30
  -8  -5   0    5.20    1.20
  -8  -5   0    6.70    2.00
  -8  -5   0    6.20    1.70
  -8  -5   0    5.50    2.10
  -8  -5   0    5.40    2.20
   8   5   0    8.70    2.20
   8   5   0    9.50    2.10
   8   5   0    4.20    2.20
   8   5   0    7.30    2.70
   8   5   0    9.70    1.70
   8   5   0    5.10    2.50
   8   5   0   11.50    2.40
  -9  -5   0    0.00    1.10
  -9  -5   0    0.90    1.70
  -9  -5   0   -0.80    1.70
  -9  -5   0   -2.20    2.30
  -9  -5   0    0.60    0.60
   9   5   0    1.60    1.50
   9   5   0   -1.50    1.80
   9   5   0   -0.70    1.60
   9   5   0   -1.00    2.10
   9   5   0    1.30    2.60
 -10  -5   0   35.50    5.30
 -10  -5   0   48.90    4.60
 -10  -5   0   42.20    4.30
 -10  -5   0   38.00    3.70
 -10  -5   0   43.60    6.40
 -10  -5   0   34.20    5.20
 -10  -5   0   47.70    5.10
  10   5   0   43.20    5.70
  10   5   0   46.80    6.70
  10   5   0   41.60    6.10
  10   5   0   43.20    4.20
  10   5   0   41.80    5.70
  10   5   0   30.80    4.50
 -11  -5   0   -1.30    1.60
 -11  -5   0   -0.90    1.40
 -11  -5   0    0.20    1.10
 -11  -5   0   -3.20    1.40
 -11  -5   0   -0.50    1.90
 -11  -5   0    0.30    1.90
 -11  -5   0    2.40    2.20
  11   5   0   -0.20    2.90
  11   5   0    1.90    2.30
  11   5   0   -0.40    1.90
  11   5   0   -0.50    1.30
  11   5   0   -1.20    1.80
 -12  -5   0    3.80    2.30
 -12  -5   0   -2.20    2.40
 -12  -5   0   -0.90    1.60
 -12  -5   0    3.10    2.60
 -12  -5   0   -1.70    1.80
 -12  -5   0    2.80    2.00
  12   5   0    1.10    3.00
  12   5   0    1.00    2.40
  12   5   0   -0.90    2.90
  12   5   0    1.30    1.60
  15  -6   0    0.70    2.70
  15  -6   0    3.30    2.70
 -15   6   0    8.10    3.00
 -15   6   0    6.60    2.30
 -15   6   0    0.00    1.90
  14  -6   0   18.20    3.20
  14  -6   0   14.10    3.90
  14  -6   0   23.40    4.90
  14  -6   0   18.50    4.00
  14  -6   0   17.20    3.40
 -14   6   0   22.90    4.20
 -14   6   0   17.70    3.90
 -14   6   0   17.20    2.00
 -14   6   0   19.80    3.20
 -14   6   0   21.50    3.40
 -14   6   0   20.50    3.40
 -14   6   0   27.10    4.70
 -14   6   0   15.10    3.10
  13  -6   0    4.30    2.40
  13  -6   0    3.90    2.40
  13  -6   0    3.90    2.30
  13  -6   0    4.40    2.20
  13  -6   0    0.80    1.70
 -13   6   0    3.20    1.90
 -13   6   0    5.50    2.10
 -13   6   0    0.70    1.40
 -13   6   0    5.40    2.30
 -13   6   0    5.10    2.60
 -13   6   0    3.50    1.20
 -13   6   0    3.10    1.70
 -13   6   0    2.60    1.50
  12  -6   0    5.40    1.80
  12  -6   0    5.20    2.10
  12  -6   0    3.90    2.00
  12  -6   0    8.80    3.40
  12  -6   0    7.80    2.80
 -12   6   0    5.90    1.60
 -12   6   0    5.70    1.90
 -12   6   0    4.90    1.10
 -12   6   0    6.70    2.10
 -12   6   0    7.90    3.40
 -12   6   0    4.50    2.00
 -12   6   0    2.90    1.30
 -12   6   0    2.50    1.60
 -12   6   0    2.90    1.80
  11  -6   0   38.80    3.60
  11  -6   0   40.10    4.00
  11  -6   0   34.60    4.70
  11  -6   0   30.50    4.90
  11  -6   0   36.30    4.10
 -11   6   0   31.60    1.90
 -11   6   0   33.50    4.70
 -11   6   0   32.60    3.50
 -11   6   0   39.40    3.90
 -11   6   0   34.20    3.60
 -11   6   0   34.30    4.70
 -11   6   0   30.20    4.40
  10  -6   0    3.50    1.70
  10  -6   0    2.20    1.20
  10  -6   0    2.40    1.60
  10  -6   0    3.40    2.00
  10  -6   0    3.30    1.40
  10  -6   0    0.20    1.50
 -10   6   0    2.80    1.80
 -10   6   0    4.50    1.50
 -10   6   0    3.50    1.20
 -10   6   0    2.80    0.60
 -10   6   0    3.60    1.40
 -10   6   0    2.50    1.50
 -10   6   0    2.00    1.30
 -10   6   0    4.90    1.80
 -10   6   0    4.40    1.40
 -10   6   0    3.30    0.70
 -10   6   0    4.20    1.00
   9  -6   0  235.98    8.20
   9  -6   0  234.88    8.60
   9  -6   0  246.48   10.50
   9  -6   0  255.17   10.00
   9  -6   0  251.87   11.10
   9  -6   0  251.97   10.30
   9  -6   0  242.38   10.60
  -9   6   0  259.67   10.60
  -9   6   0  235.28   10.10
  -9   6   0  238.48    8.50
  -9   6   0  243.28   10.20
  -9   6   0  241.18   11.40
  -9   6   0  255.27    9.60
  -9   6   0  244.48    9.70
  -9   6   0  235.18    8.10
   8  -6   0    0.70    1.20
   8  -6   0    1.40    0.60
   8  -6   0    2.10    0.60
   8  -6   0    1.40    1.00
   8  -6   0    2.00    1.40
   8  -6   0    2.30    1.00
   8  -6   0    0.60    0.80
   8  -6   0    0.20    0.80
   8  -6   0    6.40    1.80
  -8   6   0    1.10    1.00
  -8   6   0    3.30    1.20
  -8   6   0    2.40    0.90
  -8   6   0    0.30    1.00
  -8   6   0    1.50    1.00
  -8   6   0    2.60    1.30
  -8   6   0    1.40    0.50
  -8   6   0    2.50    1.10
  -8   6   0    2.30    1.20
  -8   6   0    1.60    0.90
   7  -6   0   71.99    3.90
   7  -6   0   68.49    4.10
   7  -6   0   71.79    4.80
   7  -6   0   72.49    4.90
   7  -6   0   72.49    3.20
   7  -6   0   68.69    4.40
   7  -6   0   71.39    4.60
   7  -6   0   68.69    4.80
  -7   6   0   71.39    4.50
  -7   6   0   68.99    4.00
  -7   6   0   71.49    3.90
  -7   6   0   81.19    5.40
  -7   6   0   73.69    2.90
  -7   6   0   65.89    4.20
  -7   6   0   74.49    3.40
  -7   6   0   76.99    4.50
  -7   6   0   74.09    4.80
  -7   6   0   66.69    4.30
   6  -6   0  431.26   13.40
   6  -6   0  384.76   12.90
   6  -6   0  439.96   13.90
   6  -6   0  419.76   13.10
   6  -6   0  440.86   13.80
   6  -6   0  405.36   13.00
   6  -6   0  404.36   13.50
   6  -6   0  402.26   12.10
   6  -6   0  420.76   11.20
   6  -6   0  378.16   13.10
  -6   6   0  391.56   13.70
  -6   6   0  410.86   13.00
  -6   6   0  385.26   13.00
  -6   6   0  410.96   13.20
  -6   6   0  399.56   11.00
  -6   6   0  406.06   13.90
  -6   6   0  412.26   12.80
  -6   6   0  417.36   13.90
  -6   6   0  423.66   13.10
  -6   6   0  390.76   13.50
  -6   6   0  416.26   13.20
  -6   6   0  396.46   11.00
  -6   6   0  421.56   13.20
  -6   6   0  397.76   13.20
  -6   6   0  420.46   12.20
   5  -6   0   54.99    3.50
   5  -6   0   55.19    3.60
   5  -6   0   61.89    3.80
   5  -6   0   54.19    3.70
   5  -6   0   53.89    3.40
   5  -6   0   61.69    3.10
   5  -6   0   56.69    2.30
   5  -6   0   55.29    2.80
   5  -6   0   50.29    3.50
   5  -6   0   57.79    3.90
   5  -6   0   65.89    4.30
  -5   6   0   59.19    3.50
  -5   6   0   51.49    3.60
  -5   6   0   54.39    2.70
  -5   6   0   56.19    3.90
  -5   6   0   63.99    4.20
  -5   6   0   57.59    2.30
  -5   6   0   58.99    3.50
  -5   6   0   53.29    3.50
  -5   6   0   55.49    3.40
  -5   6   0   57.79    3.80
  -5   6   0   57.09    3.50
  -5   6   0   52.29    3.80
  -5   6   0   52.59    2.90
  -5   6   0   59.69    3.70
   4  -6   0  177.78    7.30
   4  -6   0  179.98    6.70
   4  -6   0  170.78    7.00
   4  -6   0  173.78    7.00
   4  -6   0  189.28    6.10
   4  -6   0  165.68    4.90
   4  -6   0  166.78    6.60
   4  -6   0  166.28    6.90
   4  -6   0  175.48    7.60
   4  -6   0  174.38    6.00
  -4   6   0  172.58    6.40
  -4   6   0  179.08    7.30
  -4   6   0  161.18    6.90
  -4   6   0  160.58    6.80
  -4   6   0  173.18    5.90
  -4   6   0  173.38    6.50
  -4   6   0  178.88    7.10
  -4   6   0  168.78    5.90
  -4   6   0  173.78    6.90
  -4   6   0  174.48    7.00
  -4   6   0  181.58    7.50
  -4   6   0  162.68    6.50
  -4   6   0  171.08    5.00
  -4   6   0  166.98    6.30
   3  -6   0   92.99    4.00
   3  -6   0   88.09    3.20
   3  -6   0   90.69    4.80
   3  -6   0   87.89    5.00
   3  -6   0   85.99    4.20
   3  -6   0   79.89    3.90
   3  -6   0   85.59    3.10
   3  -6   0   82.99    4.00
   3  -6   0   80.59    4.40
   3  -6   0   88.09    3.60
   3  -6   0   84.19    3.20
   3  -6   0   90.69    4.40
   3  -6   0   89.09    4.70
   3  -6   0   87.39    4.60
  -3   6   0   84.39    4.60
  -3   6   0   90.19    4.00
  -3   6   0   86.89    4.00
  -3   6   0   86.09    3.50
  -3   6   0   84.69    4.80
  -3   6   0   93.69    4.00
  -3   6   0   91.89    4.50
  -3   6   0   90.99    4.40
  -3   6   0   94.29    4.90
  -3   6   0   83.19    4.40
  -3   6   0   85.29    4.50
  -3   6   0   89.39    3.10
  -3   6   0   85.39    3.80
  -3   6   0   92.19    4.20
   2  -6   0    0.90    0.60
   2  -6   0    3.40    0.90
   2  -6   0    1.70    0.70
   2  -6   0    1.20    0.70
   2  -6   0    2.70    0.70
   2  -6   0    1.00    0.60
   2  -6   0    1.40    0.90
   2  -6   0    0.50    0.50
   2  -6   0    1.70    0.80
   2  -6   0    0.50    0.50
   2  -6   0    2.10    0.90
   2  -6   0    1.30    0.90
   2  -6   0    0.70    0.70
   2  -6   0    0.40    0.70
   2  -6   0    1.90    0.70
  -2   6   0    1.10    0.70
  -2   6   0    2.10    0.70
  -2   6   0    1.70    0.70
  -2   6   0    1.40    0.70
  -2   6   0    2.20    0.90
  -2   6   0    1.90    0.80
  -2   6   0    2.40    1.20
  -2   6   0    1.30    0.60
  -2   6   0    1.20    0.60
  -2   6   0    1.50    1.00
  -2   6   0    0.80    0.60
  -2   6   0    2.00    0.70
  -2   6   0    1.70    0.70
  -2   6   0    1.40    0.70
  -2   6   0    1.60    0.60
   1  -6   0  388.36   10.40
   1  -6   0  360.16   10.70
   1  -6   0  357.16   11.30
   1  -6   0  360.66   10.30
   1  -6   0  356.16   10.40
   1  -6   0  352.46   12.10
   1  -6   0  363.46   10.70
   1  -6   0  350.36   11.50
   1  -6   0  361.06   10.10
   1  -6   0  360.46   10.20
   1  -6   0  370.46   11.60
   1  -6   0  351.86   10.80
   1  -6   0  352.96   11.40
  -1   6   0  366.56   11.00
  -1   6   0  375.06   10.70
  -1   6   0  359.16   10.50
  -1   6   0  361.86   10.30
  -1   6   0  358.56   12.00
  -1   6   0  352.26   11.90
  -1   6   0  368.66   11.40
  -1   6   0  357.86   11.40
  -1   6   0  355.66   10.30
  -1   6   0  351.76   10.00
  -1   6   0  384.86   10.80
  -1   6   0  348.77   10.40
   0  -6   0  188.18    6.50
   0  -6   0  187.88    7.10
   0  -6   0  190.08    6.30
   0  -6   0  180.88    7.50
   0  -6   0  183.28    5.80
   0  -6   0  190.58    5.70
   0  -6   0  193.98    7.30
   0  -6   0  182.28    6.60
   0  -6   0  175.28    6.20
   0  -6   0  179.48    6.50
   0  -6   0  179.28    6.90
   0  -6   0  192.88    7.20
   0  -6   0  179.48    7.60
   0  -6   0  183.38    6.50
   0  -6   0  193.68    7.40
   0   6   0  186.38    7.30
   0   6   0  185.38    6.40
   0   6   0  190.78    6.70
   0   6   0  183.98    7.10
   0   6   0  186.08    6.40
   0   6   0  184.88    6.50
   0   6   0  188.48    6.10
   0   6   0  176.88    6.80
   0   6   0  171.58    7.40
   0   6   0  185.78    7.30
   0   6   0  181.98    6.90
   0   6   0  197.88    7.70
  -1  -6   0    5.10    1.40
  -1  -6   0    2.00    0.70
  -1  -6   0    2.10    0.80
  -1  -6   0    3.60    1.40
  -1  -6   0    4.00    1.20
  -1  -6   0    1.40    0.60
  -1  -6   0    2.80    0.50
  -1  -6   0    3.10    1.10
  -1  -6   0    3.80    1.10
  -1  -6   0    2.80    0.80
  -1  -6   0    4.30    1.10
  -1  -6   0    3.30    1.00
  -1  -6   0    2.10    0.80
  -1  -6   0    3.60    1.10
  -1  -6   0    2.40    1.00
   1   6   0    1.90    0.90
   1   6   0    2.90    1.10
   1   6   0    3.40    0.90
   1   6   0    2.40    0.50
   1   6   0    1.70    0.90
   1   6   0    3.50    1.20
   1   6   0    3.30    1.10
   1   6   0    3.50    1.10
   1   6   0    2.40    1.00
   1   6   0    1.90    0.90
   1   6   0    3.30    1.00
   1   6   0    2.40    0.70
   1   6   0    1.30    0.80
  -2  -6   0   28.60    2.70
  -2  -6   0   33.80    2.70
  -2  -6   0   33.50    2.60
  -2  -6   0   34.80    2.70
  -2  -6   0   29.50    2.40
  -2  -6   0   33.10    2.10
  -2  -6   0   31.70    2.70
  -2  -6   0   32.20    2.60
  -2  -6   0   32.20    2.40
  -2  -6   0   35.10    3.10
  -2  -6   0   32.10    2.90
  -2  -6   0   37.10    3.10
   2   6   0   31.00    2.90
   2   6   0   28.30    2.60
   2   6   0   31.50    2.70
   2   6   0   33.70    2.40
   2   6   0   36.50    2.90
   2   6   0   31.50    2.80
   2   6   0   33.10    2.90
   2   6   0   33.70    2.70
   2   6   0   34.40    2.80
   2   6   0   37.80    3.20
   2   6   0   32.10    2.50
   2   6   0   31.80    2.60
  -3  -6   0   83.49    4.80
  -3  -6   0   86.69    4.20
  -3  -6   0   72.09    4.40
  -3  -6   0   84.19    5.80
  -3  -6   0   87.69    5.50
  -3  -6   0   75.89    4.00
  -3  -6   0   84.19    3.80
  -3  -6   0   80.89    4.50
  -3  -6   0   81.49    4.90
  -3  -6   0   73.79    4.20
  -3  -6   0   78.29    4.30
  -3  -6   0   72.79    4.20
   3   6   0   75.89    4.60
   3   6   0   83.39    4.40
   3   6   0   76.69    4.40
   3   6   0   85.69    4.70
   3   6   0   91.09    4.90
   3   6   0   69.39    4.30
   3   6   0   88.49    5.10
   3   6   0   80.19    4.10
  -4  -6   0   35.00    2.90
  -4  -6   0   30.20    3.00
  -4  -6   0   32.80    2.80
  -4  -6   0   33.70    3.10
  -4  -6   0   39.20    3.60
  -4  -6   0   28.60    2.40
  -4  -6   0   29.30    2.80
  -4  -6   0   32.60    3.10
  -4  -6   0   26.40    2.30
   4   6   0   31.80    2.90
   4   6   0   26.80    3.70
   4   6   0   35.40    3.20
   4   6   0   33.80    2.90
   4   6   0   30.00    3.00
   4   6   0   30.80    4.10
   4   6   0   33.20    2.50
   4   6   0   34.50    3.10
   4   6   0   32.60    2.70
  -5  -6   0  134.39    6.30
  -5  -6   0  133.39    7.10
  -5  -6   0  137.09    7.00
  -5  -6   0  139.29    7.20
  -5  -6   0  124.09    5.40
  -5  -6   0  134.79    6.40
  -5  -6   0  144.59    7.00
  -5  -6   0  146.19    7.60
  -5  -6   0  133.09    5.80
   5   6   0  136.89    6.80
   5   6   0  135.39    5.60
   5   6   0  124.09    6.90
   5   6   0  133.69    7.00
   5   6   0  141.79    7.00
   5   6   0  138.49    7.70
   5   6   0  128.89    6.10
   5   6   0  143.59    7.60
  -6  -6   0   21.70    3.40
  -6  -6   0   22.10    2.60
  -6  -6   0   19.10    2.80
  -6  -6   0   27.20    4.10
  -6  -6   0   22.70    3.30
  -6  -6   0   23.20    2.90
  -6  -6   0   21.30    2.00
  -6  -6   0   22.10    3.80
   6   6   0   20.10    3.40
   6   6   0   20.70    3.20
   6   6   0   22.30    2.00
   6   6   0   23.70    3.60
   6   6   0   21.30    2.60
   6   6   0   25.10    4.00
   6   6   0   23.20    3.80
   6   6   0   21.70    2.70
  -7  -6   0   35.60    2.60
  -7  -6   0   37.60    3.90
  -7  -6   0   39.80    4.10
  -7  -6   0   34.20    3.70
  -7  -6   0   39.50    5.30
  -7  -6   0   36.90    3.10
  -7  -6   0   30.50    4.50
  -7  -6   0   34.10    2.60
  -7  -6   0   36.10    3.30
   7   6   0   35.80    4.90
   7   6   0   33.50    5.40
   7   6   0   41.70    4.10
   7   6   0   37.60    3.50
   7   6   0   27.70    2.80
   7   6   0   35.80    3.70
   7   6   0   40.60    4.50
  -8  -6   0   -0.80    1.60
  -8  -6   0    0.50    1.30
  -8  -6   0   -2.80    1.00
  -8  -6   0   -0.10    1.60
  -8  -6   0   -0.80    0.90
  -8  -6   0    0.70    1.50
  -8  -6   0    0.30    0.80
  -8  -6   0   -2.00    1.20
  -8  -6   0    0.20    1.00
   8   6   0   -1.10    1.40
   8   6   0    0.90    1.80
   8   6   0    1.80    1.60
   8   6   0   -1.80    1.10
   8   6   0    1.20    2.00
   8   6   0    3.60    1.90
   8   6   0    1.60    1.20
  -9  -6   0   -0.10    1.30
  -9  -6   0   -0.90    1.60
  -9  -6   0    0.80    1.20
  -9  -6   0    1.90    1.90
  -9  -6   0    0.10    0.80
  -9  -6   0    1.20    1.30
  -9  -6   0    0.20    0.90
  -9  -6   0   -2.80    1.30
   9   6   0   -0.10    1.50
   9   6   0    0.40    1.30
   9   6   0    0.50    2.00
   9   6   0    1.40    1.40
   9   6   0    0.20    1.90
 -10  -6   0    2.50    1.80
 -10  -6   0    0.10    1.20
 -10  -6   0   -0.30    1.40
 -10  -6   0    1.90    2.20
 -10  -6   0   -0.50    1.90
 -10  -6   0    0.70    1.80
 -10  -6   0   -1.00    1.70
  10   6   0   -3.30    2.10
  10   6   0   -0.90    1.40
  10   6   0    2.40    2.40
  10   6   0    1.50    2.30
  10   6   0    0.00    1.90
  10   6   0    0.70    1.60
 -11  -6   0    5.30    2.70
 -11  -6   0    5.60    2.20
 -11  -6   0    0.10    2.40
 -11  -6   0    5.30    2.30
 -11  -6   0    8.70    2.80
 -11  -6   0    2.70    1.90
 -11  -6   0    1.40    1.90
  11   6   0    2.90    2.30
  11   6   0    9.20    3.20
  11   6   0    8.30    2.70
  11   6   0    5.20    3.20
  11   6   0    3.20    3.20
 -12  -6   0    3.20    1.90
 -12  -6   0    1.50    2.30
 -12  -6   0   -0.40    3.60
 -12  -6   0    4.40    2.80
 -12  -6   0    2.50    2.30
 -12  -6   0    2.40    2.70
  12   6   0    3.40    3.20
  12   6   0    0.70    3.20
  12   6   0    2.40    2.00
  12   6   0    1.80    3.70
  15  -7   0    3.00    3.70
  15  -7   0   -0.80    2.70
  15  -7   0    7.10    2.50
  15  -7   0    1.30    2.30
 -15   7   0   -1.80    2.10
 -15   7   0   -1.70    1.60
 -15   7   0    0.40    1.90
 -15   7   0   -2.20    1.40
 -15   7   0   -0.90    2.00
 -15   7   0   -1.90    1.80
  14  -7   0   27.60    5.30
  14  -7   0   22.00    4.90
  14  -7   0   40.60    4.60
  14  -7   0   27.00    3.70
  14  -7   0   43.50    4.70
 -14   7   0   30.60    4.10
 -14   7   0   26.10    4.60
 -14   7   0   31.60    4.90
 -14   7   0   33.20    4.00
 -14   7   0   31.90    3.80
 -14   7   0   33.80    5.00
 -14   7   0   27.90    3.70
  13  -7   0    6.20    2.40
  13  -7   0    4.20    2.60
  13  -7   0    4.00    2.10
  13  -7   0    6.10    2.40
  13  -7   0    4.00    2.00
 -13   7   0   -0.30    1.80
 -13   7   0   -0.90    1.70
 -13   7   0    1.30    1.70
 -13   7   0    0.60    1.40
 -13   7   0    2.50    1.60
 -13   7   0    3.90    2.30
 -13   7   0    2.10    1.60
  12  -7   0   48.40    5.00
  12  -7   0   48.60    5.00
  12  -7   0   61.29    6.20
  12  -7   0   47.60    4.20
  12  -7   0   51.49    4.60
 -12   7   0   55.99    5.10
 -12   7   0   46.40    4.60
 -12   7   0   48.80    3.70
 -12   7   0   53.09    5.00
 -12   7   0   45.30    8.20
 -12   7   0   44.00    4.30
 -12   7   0   46.20    4.30
  11  -7   0   17.60    3.50
  11  -7   0   17.00    3.80
  11  -7   0   11.40    1.80
  11  -7   0    7.70    2.50
  11  -7   0    6.70    2.20
  11  -7   0   11.20    2.30
 -11   7   0   13.80    2.00
 -11   7   0   10.00    2.90
 -11   7   0   11.30    1.90
 -11   7   0   12.80    3.00
 -11   7   0   15.60    2.80
 -11   7   0    9.50    2.70
 -11   7   0   10.40    2.60
 -11   7   0   10.70    2.40
  10  -7   0    8.50    2.50
  10  -7   0    5.70    1.40
  10  -7   0    3.60    2.00
  10  -7   0    2.80    1.50
  10  -7   0    4.10    2.00
  10  -7   0    7.00    1.90
 -10   7   0    4.90    1.90
 -10   7   0    6.30    2.00
 -10   7   0    4.70    1.70
 -10   7   0    5.90    1.90
 -10   7   0    4.10    1.30
 -10   7   0    3.30    1.30
 -10   7   0    4.60    1.80
   9  -7   0   10.90    2.30
   9  -7   0   13.00    2.90
   9  -7   0   11.40    2.70
   9  -7   0   12.70    2.60
   9  -7   0   13.80    1.80
   9  -7   0   14.30    2.30
  -9   7   0    9.40    2.20
  -9   7   0   11.10    1.00
  -9   7   0   20.40    3.40
  -9   7   0   11.90    1.90
  -9   7   0   16.80    2.50
  -9   7   0   15.30    2.70
  -9   7   0   13.20    2.50
  -9   7   0   13.70    1.90
   8  -7   0    1.70    1.10
   8  -7   0    3.20    1.30
   8  -7   0    5.40    1.60
   8  -7   0    3.40    0.80
   8  -7   0    4.70    1.50
   8  -7   0    5.80    1.70
   8  -7   0    3.80    1.50
  -8   7   0    4.90    1.10
  -8   7   0    2.70    1.40
  -8   7   0    3.30    1.30
  -8   7   0    6.00    1.50
  -8   7   0    5.90    1.90
  -8   7   0    3.50    1.10
  -8   7   0    5.00    1.50
  -8   7   0    3.00    1.30
  -8   7   0    2.60    1.30
   7  -7   0    4.70    1.20
   7  -7   0    5.00    1.60
   7  -7   0    3.70    0.90
   7  -7   0    4.60    1.60
   7  -7   0    3.10    0.90
   7  -7   0    4.90    1.50
   7  -7   0    5.20    1.70
   7  -7   0    4.70    1.60
   7  -7   0    3.90    0.80
  -7   7   0    4.80    1.40
  -7   7   0    3.80    0.90
  -7   7   0    3.70    1.20
  -7   7   0    6.30    1.50
  -7   7   0    4.80    1.40
  -7   7   0    4.20    1.20
  -7   7   0    4.50    1.40
  -7   7   0    3.50    1.30
  -7   7   0    4.00    0.90
  -7   7   0    4.10    1.40
   6  -7   0   95.69    5.50
   6  -7   0   80.59    4.00
   6  -7   0   89.39    5.00
   6  -7   0   89.59    3.80
   6  -7   0   87.79    5.20
   6  -7   0   75.79    5.40
   6  -7   0   83.19    3.00
   6  -7   0   82.79    4.70
   6  -7   0   76.89    5.20
  -6   7   0   86.39    4.80
  -6   7   0   80.99    5.20
  -6   7   0   81.99    3.60
  -6   7   0   87.09    6.10
  -6   7   0   77.19    6.40
  -6   7   0   87.09    4.90
  -6   7   0   83.99    4.20
  -6   7   0   79.49    4.00
  -6   7   0   87.09    4.70
  -6   7   0   83.09    4.80
  -6   7   0   85.89    5.40
  -6   7   0   86.39    4.60
   5  -7   0   -0.30    0.50
   5  -7   0    2.20    0.80
   5  -7   0    0.50    0.80
   5  -7   0    0.80    0.70
   5  -7   0    0.30    0.80
   5  -7   0    1.10    0.70
   5  -7   0    0.60    0.70
   5  -7   0    0.40    0.60
   5  -7   0    1.20    0.40
   5  -7   0    0.90    1.00
   5  -7   0    1.00    0.80
   5  -7   0   -1.20    0.70
  -5   7   0    1.20    0.80
  -5   7   0    2.80    1.10
  -5   7   0    1.60    1.00
  -5   7   0   -0.10    0.50
  -5   7   0    0.00    0.60
  -5   7   0    0.10    0.50
  -5   7   0    0.00    0.30
  -5   7   0    1.20    0.90
  -5   7   0   -0.10    0.50
  -5   7   0   -0.30    0.60
  -5   7   0    4.00    1.30
  -5   7   0   -0.40    0.50
  -5   7   0    1.40    0.90
  -5   7   0    0.70    0.90
  -5   7   0    0.50    0.90
   4  -7   0    6.90    1.60
   4  -7   0    7.90    2.00
   4  -7   0    9.10    2.00
   4  -7   0    8.60    1.60
   4  -7   0    5.10    1.20
   4  -7   0   10.30    2.10
   4  -7   0    6.60    1.30
   4  -7   0    7.40    0.80
   4  -7   0    8.10    0.80
   4  -7   0    7.40    1.70
   4  -7   0    8.30    1.70
   4  -7   0    7.00    0.80
  -4   7   0   13.10    2.60
  -4   7   0    8.90    1.80
  -4   7   0    8.00    1.40
  -4   7   0    8.80    2.00
  -4   7   0    7.00    1.40
  -4   7   0    8.80    0.90
  -4   7   0   10.10    1.50
  -4   7   0    5.80    1.60
  -4   7   0    8.20    1.70
  -4   7   0    9.70    1.50
  -4   7   0    8.50    2.30
  -4   7   0    8.00    1.50
  -4   7   0    5.90    1.40
  -4   7   0   11.30    2.40
   3  -7   0   46.60    3.00
   3  -7   0   46.10    3.50
   3  -7   0   49.60    3.10
   3  -7   0   46.90    3.50
   3  -7   0   49.50    3.20
   3  -7   0   54.39    3.60
   3  -7   0   45.60    2.40
   3  -7   0   44.70    2.90
   3  -7   0   47.50    3.50
   3  -7   0   46.90    2.40
   3  -7   0   48.60    3.20
   3  -7   0   47.80    3.80
   3  -7   0   46.20    2.70
  -3   7   0   51.69    3.10
  -3   7   0   44.50    3.50
  -3   7   0   50.19    2.90
  -3   7   0   50.49    3.10
  -3   7   0   49.10    2.30
  -3   7   0   49.50    3.10
  -3   7   0   47.40    2.60
  -3   7   0   42.60    3.60
  -3   7   0   49.00    3.40
  -3   7   0   47.10    3.60
  -3   7   0   47.50    2.70
  -3   7   0   47.90    3.10
  -3   7   0   50.09    3.30
  -3   7   0   42.50    3.20
   2  -7   0  130.79    5.30
   2  -7   0  117.09    4.70
   2  -7   0  123.89    6.00
   2  -7   0  140.19    6.30
   2  -7   0  131.39    5.10
   2  -7   0  130.89    6.60
   2  -7   0  132.09    5.40
   2  -7   0  161.78    7.70
   2  -7   0  124.99    4.60
   2  -7   0  118.89    5.10
   2  -7   0  124.99    5.00
   2  -7   0  144.89    5.30
   2  -7   0  136.09    5.80
  -2   7   0  119.39    5.00
  -2   7   0  133.49    5.70
  -2   7   0  126.19    4.90
  -2   7   0  133.09    6.00
  -2   7   0  125.89    5.40
  -2   7   0  124.29    4.60
  -2   7   0  128.29    6.40
  -2   7   0  126.69    5.90
  -2   7   0  125.39    4.80
  -2   7   0  128.19    5.30
  -2   7   0  131.49    4.90
  -2   7   0  118.09    5.30
  -2   7   0  124.59    5.20
   1  -7   0   12.00    2.00
   1  -7   0   12.80    1.40
   1  -7   0    8.60    1.80
   1  -7   0   10.60    1.50
   1  -7   0   13.40    2.30
   1  -7   0   12.10    1.60
   1  -7   0   12.50    2.10
   1  -7   0   14.80    2.60
   1  -7   0   12.50    1.40
   1  -7   0    9.60    1.70
   1  -7   0   13.20    1.90
   1  -7   0   10.90    1.30
   1  -7   0   11.50    2.00
   1  -7   0   12.40    1.30
   1  -7   0   10.70    1.60
  -1   7   0   13.00    1.90
  -1   7   0   12.90    2.20
  -1   7   0    9.50    1.80
  -1   7   0   11.10    1.60
  -1   7   0   11.60    2.30
  -1   7   0   15.20    1.60
  -1   7   0    7.30    1.30
  -1   7   0   10.40    2.00
  -1   7   0   13.90    1.90
  -1   7   0   11.90    1.70
  -1   7   0   13.90    1.50
  -1   7   0   13.60    2.50
  -1   7   0   11.90    1.40
   0  -7   0   72.89    3.70
   0  -7   0   70.29    3.50
   0  -7   0   77.79    4.30
   0  -7   0   74.29    3.20
   0  -7   0   69.99    4.30
   0  -7   0   68.69    3.50
   0  -7   0   73.89    3.80
   0  -7   0   68.09    3.70
   0  -7   0   74.49    4.30
   0  -7   0   68.69    3.70
   0  -7   0   78.69    4.70
   0  -7   0   76.49    3.00
   0  -7   0   68.59    4.60
   0  -7   0   73.29    4.50
   0  -7   0   68.59    4.10
   0   7   0   76.99    4.20
   0   7   0   75.79    4.00
   0   7   0   88.09    5.90
   0   7   0   66.09    3.90
   0   7   0   74.09    3.70
   0   7   0   70.99    4.40
   0   7   0   63.79    4.10
   0   7   0   73.69    3.50
   0   7   0   77.59    4.70
   0   7   0   68.59    3.80
   0   7   0   66.99    4.00
   0   7   0   72.99    3.20
  -1  -7   0    9.00    1.70
  -1  -7   0    5.10    1.30
  -1  -7   0    7.50    2.10
  -1  -7   0    9.40    1.80
  -1  -7   0    7.10    0.70
  -1  -7   0    5.50    1.60
  -1  -7   0    8.50    1.30
  -1  -7   0    6.10    1.60
  -1  -7   0   12.80    2.50
  -1  -7   0    8.40    1.70
  -1  -7   0   10.30    1.90
  -1  -7   0    9.50    1.90
  -1  -7   0    6.10    1.30
  -1  -7   0    7.90    1.40
   1   7   0    7.80    1.70
   1   7   0    8.30    1.50
   1   7   0    8.30    0.70
   1   7   0    7.50    1.60
   1   7   0    8.20    1.00
   1   7   0    8.80    1.70
   1   7   0    5.80    1.10
   1   7   0   10.80    1.90
   1   7   0    8.40    2.00
   1   7   0    5.50    1.20
   1   7   0    7.10    1.60
   1   7   0    9.40    1.70
   1   7   0    6.50    1.60
  -2  -7   0  160.18    7.50
  -2  -7   0  151.78    6.50
  -2  -7   0  159.48    7.40
  -2  -7   0  151.58    6.80
  -2  -7   0  160.18    6.40
  -2  -7   0  161.88    6.90
  -2  -7   0  161.48    6.90
  -2  -7   0  154.28    8.10
  -2  -7   0  150.98    6.80
  -2  -7   0  153.78    7.30
  -2  -7   0  143.19    6.00
  -2  -7   0  154.28    5.50
   2   7   0  156.88    6.80
   2   7   0  161.18    7.80
   2   7   0  154.08    6.70
   2   7   0  165.78    6.80
   2   7   0  150.08    7.10
   2   7   0  151.38    6.20
   2   7   0  157.78    7.40
   2   7   0  155.28    7.40
   2   7   0  157.28    7.30
  -3  -7   0  130.79    6.80
  -3  -7   0  128.09    6.70
  -3  -7   0  128.59    5.80
  -3  -7   0  125.69    6.40
  -3  -7   0  126.59    5.00
  -3  -7   0  123.29    6.10
  -3  -7   0  117.99    6.00
  -3  -7   0  117.59    6.60
   3   7   0  120.09    6.20
   3   7   0  123.99    7.30
   3   7   0  121.79    6.70
   3   7   0  129.09    6.70
   3   7   0  126.89    6.20
   3   7   0  124.59    5.80
   3   7   0  128.49    6.10
   3   7   0  124.29    5.70
  -4  -7   0  102.29    6.20
  -4  -7   0  101.79    6.30
  -4  -7   0   98.79    5.40
  -4  -7   0  101.59    6.10
  -4  -7   0   92.09    5.30
  -4  -7   0   98.09    5.90
  -4  -7   0   98.89    5.00
   4   7   0  101.89    6.00
   4   7   0   98.69    5.60
   4   7   0  107.39    5.60
   4   7   0  100.89    5.90
   4   7   0  109.69    5.90
   4   7   0   94.69    5.20
   4   7   0  101.79    6.40
   4   7   0   96.99    4.90
   4   7   0  103.79    6.00
  -5  -7   0    2.10    1.60
  -5  -7   0    3.50    1.20
  -5  -7   0    3.70    1.70
  -5  -7   0    6.60    2.00
  -5  -7   0    6.50    1.70
  -5  -7   0    3.00    1.20
  -5  -7   0    2.80    1.30
  -5  -7   0    4.90    1.90
  -5  -7   0    4.00    1.40
   5   7   0    1.90    1.30
   5   7   0    3.80    1.60
   5   7   0    4.00    1.60
   5   7   0    2.70    1.10
   5   7   0    4.20    2.00
   5   7   0    3.70    1.40
   5   7   0    4.70    2.00
   5   7   0    2.00    1.20
   5   7   0    4.40    1.80
  -6  -7   0    8.10    2.50
  -6  -7   0    6.90    1.90
  -6  -7   0    7.10    1.80
  -6  -7   0    7.10    1.60
  -6  -7   0    7.10    2.20
  -6  -7   0    8.40    1.90
  -6  -7   0    7.00    2.40
  -6  -7   0    5.70    1.60
   6   7   0    4.80    2.30
   6   7   0    6.80    2.10
   6   7   0    7.20    2.10
   6   7   0    8.90    2.10
   6   7   0    6.50    1.40
   6   7   0    9.00    2.20
   6   7   0    6.90    1.80
  -7  -7   0   17.30    3.10
  -7  -7   0   16.40    3.70
  -7  -7   0   16.00    3.40
  -7  -7   0   10.50    3.10
  -7  -7   0   10.10    2.10
  -7  -7   0   21.80    3.90
  -7  -7   0   14.00    2.00
  -7  -7   0   12.50    3.00
   7   7   0   15.50    3.10
   7   7   0   13.10    2.20
   7   7   0   14.50    2.70
   7   7   0   17.80    3.70
   7   7   0   14.00    3.00
   7   7   0   14.10    3.50
   7   7   0   13.50    3.10
   7   7   0   12.80    1.90
  -8  -7   0    2.20    1.90
  -8  -7   0    0.60    1.30
  -8  -7   0   -1.40    1.90
  -8  -7   0   -2.10    1.00
  -8  -7   0    1.20    1.60
  -8  -7   0    1.00    1.90
  -8  -7   0    1.00    1.00
   8   7   0    2.20    2.20
   8   7   0   -0.60    1.40
   8   7   0    2.70    2.20
   8   7   0    2.20    2.20
   8   7   0   -1.50    2.00
   8   7   0    1.20    1.50
   8   7   0   -1.40    1.30
  -9  -7   0   16.40    1.60
  -9  -7   0   13.00    3.60
  -9  -7   0   12.50    3.50
  -9  -7   0    9.70    2.90
  -9  -7   0    9.20    2.40
  -9  -7   0   12.60    3.40
  -9  -7   0   19.50    4.20
   9   7   0   10.80    3.70
   9   7   0   16.10    3.60
   9   7   0   12.50    3.70
   9   7   0    8.10    2.60
   9   7   0   17.60    3.80
   9   7   0   13.20    3.70
 -10  -7   0    3.90    2.00
 -10  -7   0    8.50    2.70
 -10  -7   0    0.70    1.60
 -10  -7   0    2.60    2.60
 -10  -7   0    1.70    2.00
 -10  -7   0    4.10    2.20
  10   7   0   -0.10    2.70
  10   7   0    2.20    2.20
  10   7   0   -1.90    2.70
  10   7   0    0.10    1.60
  10   7   0    4.50    2.40
 -11  -7   0    1.70    2.10
 -11  -7   0   -5.00    4.30
 -11  -7   0    3.20    1.90
  11   7   0    1.40    3.10
  11   7   0   -1.10    2.90
  15  -8   0    9.10    3.40
  15  -8   0   13.20    4.20
  15  -8   0   15.30    4.20
  15  -8   0    7.90    2.60
 -15   8   0    9.90    2.90
 -15   8   0   10.20    3.10
 -15   8   0    1.50    2.50
 -15   8   0   11.20    3.50
 -15   8   0   11.00    3.60
 -15   8   0    8.10    3.00
 -15   8   0    7.80    2.30
  14  -8   0    1.90    2.10
  14  -8   0    1.40    1.50
  14  -8   0   -2.60    2.00
  14  -8   0    4.10    2.40
 -14   8   0    3.00    1.70
 -14   8   0    0.70    1.80
 -14   8   0    2.10    2.30
 -14   8   0    3.80    2.10
 -14   8   0    1.60    1.80
 -14   8   0   -1.20    1.80
 -14   8   0    0.20    2.00
 -14   8   0    3.20    1.80
  13  -8   0   18.20    3.40
  13  -8   0   11.10    3.40
  13  -8   0    9.30    2.90
  13  -8   0   15.30    3.40
  13  -8   0   19.30    3.90
 -13   8   0   16.20    3.20
 -13   8   0   16.40    2.80
 -13   8   0   14.70    3.10
 -13   8   0   18.80    3.80
 -13   8   0   18.30    3.50
 -13   8   0   18.40    3.80
 -13   8   0   18.10    2.60
 -13   8   0   15.80    3.60
  12  -8   0   16.90    4.10
  12  -8   0   14.40    3.30
  12  -8   0   20.80    3.90
  12  -8   0   16.20    3.10
  12  -8   0   20.90    3.70
 -12   8   0   12.20    2.10
 -12   8   0   21.30    4.00
 -12   8   0   18.50    3.60
 -12   8   0   24.30    4.20
 -12   8   0   22.70    3.80
 -12   8   0   17.10    3.10
 -12   8   0   19.40    3.50
 -12   8   0   14.50    3.00
 -12   8   0   13.10    2.10
  11  -8   0   -1.00    1.20
  11  -8   0   -0.60    1.20
  11  -8   0   -0.80    1.40
  11  -8   0    0.40    1.30
  11  -8   0   -0.50    1.30
  11  -8   0    3.90    2.00
 -11   8   0    0.40    1.00
 -11   8   0   -0.70    2.10
 -11   8   0    1.40    1.10
 -11   8   0   -1.70    1.20
 -11   8   0   -0.20    1.40
 -11   8   0    1.80    1.50
 -11   8   0   -2.80    1.20
 -11   8   0    1.50    1.10
 -11   8   0   -0.70    1.10
  10  -8   0   54.59    4.90
  10  -8   0   53.39    5.00
  10  -8   0   60.89    4.00
  10  -8   0   65.79    5.60
  10  -8   0   55.19    4.60
  10  -8   0   56.39    5.40
 -10   8   0   63.59    5.00
 -10   8   0   55.19    3.70
 -10   8   0   70.19    5.20
 -10   8   0   54.99    3.20
 -10   8   0   61.39    3.30
 -10   8   0   62.89    5.00
 -10   8   0   54.49    4.50
 -10   8   0   64.79    4.40
 -10   8   0   63.59    5.00
   9  -8   0   18.80    1.70
   9  -8   0   18.90    3.40
   9  -8   0   22.90    3.60
   9  -8   0   19.80    3.50
   9  -8   0   18.90    3.20
   9  -8   0   19.90    2.50
  -9   8   0   17.30    3.30
  -9   8   0   17.80    2.70
  -9   8   0   18.00    1.70
  -9   8   0   14.30    2.70
  -9   8   0   17.90    2.70
  -9   8   0   18.70    2.90
  -9   8   0   15.30    2.70
  -9   8   0   14.30    2.70
  -9   8   0   20.80    3.40
   8  -8   0   74.39    3.10
   8  -8   0   77.69    4.40
   8  -8   0   74.59    4.80
   8  -8   0   77.49    5.40
   8  -8   0   75.59    5.10
   8  -8   0   66.29    5.40
   8  -8   0   80.69    5.40
   8  -8   0   73.79    3.40
  -8   8   0   78.39    4.90
  -8   8   0   79.99    4.80
  -8   8   0   82.89    4.40
  -8   8   0   73.59    5.50
  -8   8   0   70.29    4.70
  -8   8   0   73.09    3.30
  -8   8   0   77.39    5.10
  -8   8   0   76.49    5.00
  -8   8   0   80.19    3.30
  -8   8   0   80.39    5.20
   7  -8   0  431.86   15.00
   7  -8   0  434.86   14.90
   7  -8   0  434.16   11.00
   7  -8   0  412.66   14.20
   7  -8   0  423.26   12.30
   7  -8   0  437.26   15.80
   7  -8   0  446.26   15.20
  -7   8   0  412.26   15.20
  -7   8   0  411.86   14.10
  -7   8   0  428.36   14.30
  -7   8   0  406.86   12.10
  -7   8   0  432.76   13.00
  -7   8   0  416.36   13.90
  -7   8   0  425.66   14.10
  -7   8   0  448.36   14.70
  -7   8   0  420.06   14.00
  -7   8   0  430.36   11.30
   6  -8   0    7.40    1.60
   6  -8   0   10.80    2.40
   6  -8   0   13.00    2.50
   6  -8   0   12.80    1.90
   6  -8   0   12.80    2.40
   6  -8   0   11.00    0.90
   6  -8   0   11.70    1.70
  -6   8   0   15.90    2.90
  -6   8   0   13.00    2.20
  -6   8   0    9.40    1.80
  -6   8   0    9.00    1.80
  -6   8   0   13.70    1.00
  -6   8   0   15.30    1.70
  -6   8   0   12.30    2.50
  -6   8   0   13.70    1.90
  -6   8   0   12.30    2.10
  -6   8   0    8.80    1.90
   5  -8   0    4.90    1.10
   5  -8   0    3.50    1.30
   5  -8   0    3.70    0.70
   5  -8   0    2.60    1.10
   5  -8   0    1.70    1.10
   5  -8   0    3.70    1.50
   5  -8   0    4.70    1.70
   5  -8   0    5.60    1.20
   5  -8   0    4.10    1.60
  -5   8   0    6.50    2.00
  -5   8   0    4.50    1.30
  -5   8   0    3.10    1.60
  -5   8   0    3.10    1.00
  -5   8   0    4.70    1.30
  -5   8   0    3.60    1.20
  -5   8   0    4.40    0.70
  -5   8   0    4.20    1.40
  -5   8   0    3.40    1.20
  -5   8   0    3.50    1.30
   4  -8   0  133.49    5.00
   4  -8   0  135.29    6.70
   4  -8   0  133.39    6.70
   4  -8   0  126.09    7.10
   4  -8   0  132.09    6.60
   4  -8   0  134.29    6.20
   4  -8   0  135.19    5.80
   4  -8   0  131.39    4.70
   4  -8   0  134.19    6.00
   4  -8   0  124.99    5.20
   4  -8   0  145.69    4.60
   4  -8   0  133.79    6.00
  -4   8   0  126.09    6.90
  -4   8   0  129.09    6.80
  -4   8   0  137.29    6.10
  -4   8   0  141.09    6.00
  -4   8   0  142.89    5.60
  -4   8   0  133.49    6.30
  -4   8   0  131.79    6.30
  -4   8   0  137.19    6.50
  -4   8   0  131.09    5.10
  -4   8   0  134.29    5.70
  -4   8   0  132.59    4.40
  -4   8   0  131.69    5.70
   3  -8   0    0.30    0.60
   3  -8   0   -0.10    0.50
   3  -8   0   -0.10    0.40
   3  -8   0    0.40    0.60
   3  -8   0    0.50    0.80
   3  -8   0    0.50    0.60
   3  -8   0    0.90    0.80
   3  -8   0    0.30    0.70
   3  -8   0    1.90    0.70
   3  -8   0    1.60    1.00
   3  -8   0    2.00    0.80
   3  -8   0    1.50    0.80
  -3   8   0    0.40    0.80
  -3   8   0    1.20    0.80
  -3   8   0    0.50    0.50
  -3   8   0    5.50    2.30
  -3   8   0    1.40    0.70
  -3   8   0    0.40    0.80
  -3   8   0    0.80    0.50
  -3   8   0   -0.10    0.60
  -3   8   0    0.10    0.50
  -3   8   0   -1.00    0.70
   2  -8   0   11.70    2.20
   2  -8   0   10.40    1.70
   2  -8   0   11.10    2.10
   2  -8   0    9.70    1.60
   2  -8   0    7.20    1.30
   2  -8   0   10.20    1.50
   2  -8   0   11.50    2.10
   2  -8   0    6.80    1.40
   2  -8   0    7.90    1.50
   2  -8   0   15.70    3.20
   2  -8   0    9.70    2.20
   2  -8   0    9.70    1.50
   2  -8   0    9.50    2.10
   2  -8   0    9.00    1.60
   2  -8   0    8.10    1.30
  -2   8   0    8.10    1.50
  -2   8   0   11.50    1.60
  -2   8   0    9.20    1.90
  -2   8   0    6.60    1.70
  -2   8   0    9.20    1.60
  -2   8   0    7.60    1.50
  -2   8   0    6.80    2.00
  -2   8   0   11.60    1.90
  -2   8   0   11.10    1.60
  -2   8   0    9.10    1.60
  -2   8   0   10.90    1.60
  -2   8   0    8.10    1.60
  -2   8   0    9.70    1.60
  -2   8   0   13.60    2.20
   1  -8   0   25.60    2.20
   1  -8   0   30.40    2.30
   1  -8   0   33.40    3.40
   1  -8   0   25.00    3.70
   1  -8   0   31.10    2.90
   1  -8   0   30.30    2.10
   1  -8   0   30.50    2.10
   1  -8   0   27.20    2.40
   1  -8   0   27.70    2.80
   1  -8   0   28.80    3.00
   1  -8   0   25.30    2.00
   1  -8   0   31.80    2.30
   1  -8   0   26.50    2.40
   1  -8   0   26.60    2.70
   1  -8   0   27.90    2.40
  -1   8   0   31.00    2.30
  -1   8   0   28.80    3.00
  -1   8   0   25.20    2.30
  -1   8   0   23.00    2.10
  -1   8   0   28.30    2.70
  -1   8   0   32.50    2.60
  -1   8   0   29.90    2.50
  -1   8   0   30.40    3.30
  -1   8   0   25.70    2.70
  -1   8   0   29.50    2.70
  -1   8   0   28.70    2.10
  -1   8   0   30.60    3.10
   0  -8   0   26.70    1.80
   0  -8   0   32.70    3.10
   0  -8   0   28.00    2.40
   0  -8   0   30.70    2.00
   0  -8   0   42.20    4.20
   0  -8   0   29.00    2.90
   0  -8   0   28.20    2.80
   0  -8   0   30.90    2.80
   0  -8   0   31.50    2.60
   0  -8   0   29.70    2.30
   0  -8   0   29.50    2.80
   0  -8   0   35.90    3.40
   0  -8   0   24.80    2.40
   0   8   0   25.40    2.70
   0   8   0   35.50    3.40
   0   8   0   28.40    3.10
   0   8   0   30.80    2.90
   0   8   0   29.70    2.50
   0   8   0   29.80    2.70
   0   8   0   26.30    2.40
   0   8   0   36.40    3.90
   0   8   0   28.60    2.00
   0   8   0   33.80    2.80
   0   8   0   31.70    2.70
   0   8   0   30.30    2.30
  -1  -8   0  141.89    5.60
  -1  -8   0  113.29    5.00
  -1  -8   0  111.49    5.60
  -1  -8   0  117.89    6.20
  -1  -8   0  115.99    4.60
  -1  -8   0  133.79    5.90
  -1  -8   0  110.29    6.40
  -1  -8   0  115.09    6.30
  -1  -8   0  113.29    5.80
   1   8   0  115.59    5.70
   1   8   0  115.59    5.50
   1   8   0  108.69    3.40
   1   8   0  107.69    5.70
   1   8   0  109.99    6.30
   1   8   0  113.09    6.50
   1   8   0  116.39    5.10
   1   8   0  114.89    5.70
   1   8   0  116.69    6.30
   1   8   0  107.99    6.20
   1   8   0  109.39    3.80
   1   8   0  125.79    6.30
  -2  -8   0   62.29    5.50
  -2  -8   0   61.89    4.30
  -2  -8   0   62.19    4.10
  -2  -8   0   57.79    4.40
  -2  -8   0   60.09    4.80
  -2  -8   0   61.79    4.60
  -2  -8   0   54.49    3.00
   2   8   0   60.09    3.80
   2   8   0   63.19    4.50
   2   8   0   57.49    4.20
   2   8   0   57.39    4.00
   2   8   0   55.49    4.10
   2   8   0   65.09    4.70
   2   8   0   60.79    4.10
   2   8   0   65.49    4.90
   2   8   0   57.89    4.00
  -3  -8   0  231.88   10.10
  -3  -8   0  248.18    9.90
  -3  -8   0  226.28    8.80
  -3  -8   0  229.08    9.50
  -3  -8   0  221.68    7.70
  -3  -8   0  233.38   10.20
  -3  -8   0  201.58    9.60
  -3  -8   0  217.18    9.20
   3   8   0  220.88    9.40
   3   8   0  227.98    8.80
   3   8   0  238.08   10.30
   3   8   0  219.78    9.90
   3   8   0  221.18    8.70
   3   8   0  226.88   10.40
   3   8   0  232.18    9.30
   3   8   0  236.98    9.80
  -4  -8   0  104.59    6.90
  -4  -8   0  112.39    6.80
  -4  -8   0  114.49    6.60
  -4  -8   0  117.89    6.30
  -4  -8   0   99.59    6.50
  -4  -8   0  111.39    5.50
  -4  -8   0  105.59    4.90
  -4  -8   0  104.09    6.00
   4   8   0  111.39    6.00
   4   8   0  110.89    6.50
   4   8   0   95.29    6.30
   4   8   0  112.19    5.90
   4   8   0  102.89    6.20
   4   8   0  112.99    6.40
   4   8   0  102.39    5.40
   4   8   0  108.19    6.40
   4   8   0  105.09    6.80
  -5  -8   0    8.10    2.30
  -5  -8   0    8.40    2.50
  -5  -8   0    9.90    2.60
  -5  -8   0    6.00    1.70
  -5  -8   0   10.20    2.00
  -5  -8   0    8.80    2.50
  -5  -8   0    8.00    1.90
  -5  -8   0    8.80    2.00
   5   8   0    7.20    2.70
   5   8   0    7.40    1.90
   5   8   0    5.60    1.70
   5   8   0    9.10    1.90
   5   8   0   11.20    2.70
   5   8   0    8.80    2.30
   5   8   0    6.90    2.30
   5   8   0   13.90    2.90
   5   8   0   10.00    2.40
  -6  -8   0   12.20    3.20
  -6  -8   0    9.00    2.60
  -6  -8   0   11.30    2.30
  -6  -8   0   13.20    3.10
  -6  -8   0   11.70    2.10
  -6  -8   0    9.70    2.00
  -6  -8   0   13.40    3.40
  -6  -8   0   11.50    2.70
   6   8   0   11.90    2.80
   6   8   0    7.80    2.80
   6   8   0   15.00    3.10
   6   8   0    9.30    2.10
   6   8   0   10.40    2.40
   6   8   0   13.80    2.10
   6   8   0    9.80    2.30
   6   8   0   11.30    2.80
  -7  -8   0   -0.80    1.10
  -7  -8   0    4.30    1.60
  -7  -8   0   -3.90    1.30
  -7  -8   0    1.40    1.90
  -7  -8   0    1.30    1.60
  -7  -8   0    0.60    1.30
  -7  -8   0    1.10    1.00
  -7  -8   0    2.80    3.40
   7   8   0    3.10    1.90
   7   8   0    0.60    1.30
   7   8   0   -2.20    2.20
   7   8   0   -2.30    1.10
   7   8   0    1.40    1.70
   7   8   0    6.30    2.70
   7   8   0    1.50    1.40
  -8  -8   0   18.10    3.60
  -8  -8   0   16.70    3.80
  -8  -8   0   22.80    4.50
  -8  -8   0   13.00    3.60
  -8  -8   0   14.10    3.20
  -8  -8   0   18.00    3.70
  -8  -8   0   15.80    2.10
   8   8   0   17.20    4.20
   8   8   0   19.30    3.70
   8   8   0   13.30    3.20
   8   8   0   17.70    3.50
   8   8   0   18.80    4.50
   8   8   0   16.70    3.90
  -9  -8   0   -0.20    1.40
  -9  -8   0    1.40    2.00
  -9  -8   0   -1.80    0.90
  -9  -8   0   -2.50    1.90
  -9  -8   0    0.20    1.70
  -9  -8   0    0.30    1.50
   9   8   0   -0.70    2.80
   9   8   0    0.70    2.40
   9   8   0    1.80    2.10
   9   8   0   -2.70    2.30
   9   8   0   -0.50    1.50
 -10  -8   0    0.30    1.70
 -10  -8   0    6.80    2.60
 -10  -8   0    6.80    3.10
 -10  -8   0    0.00    2.10
 -10  -8   0   -0.40    1.70
  10   8   0    1.60    3.20
  10   8   0    3.00    2.70
  10   8   0   -4.00    2.80
  10   8   0    0.20    1.80
  10   8   0   -1.40    2.50
  15  -9   0    2.80    2.20
  15  -9   0    4.20    2.50
  15  -9   0    1.40    3.00
 -15   9   0    4.30    2.30
 -15   9   0   -0.80    2.70
 -15   9   0    2.80    1.70
 -15   9   0   -0.10    2.10
 -15   9   0    2.30    2.30
  14  -9   0    4.50    2.20
  14  -9   0   -1.90    2.50
  14  -9   0    2.10    2.40
  14  -9   0    8.00    2.90
 -14   9   0    5.30    2.00
 -14   9   0    3.80    2.40
 -14   9   0    3.90    2.30
 -14   9   0    6.50    2.20
 -14   9   0    5.00    1.70
 -14   9   0    2.80    2.10
  13  -9   0    1.00    3.50
  13  -9   0    3.80    2.40
  13  -9   0    5.00    2.10
  13  -9   0    4.00    2.10
  13  -9   0    2.00    2.40
 -13   9   0    4.30    1.70
 -13   9   0    3.90    2.10
 -13   9   0    3.80    2.00
 -13   9   0    0.60    2.20
 -13   9   0    4.10    2.00
 -13   9   0    6.20    2.90
 -13   9   0    2.40    1.10
 -13   9   0    2.50    1.70
  12  -9   0    4.80    2.90
  12  -9   0   18.00    3.50
  12  -9   0   13.30    3.70
  12  -9   0   10.20    3.30
  12  -9   0   15.00    3.70
 -12   9   0   11.10    1.80
 -12   9   0   14.30    3.10
 -12   9   0   12.40    2.80
 -12   9   0   11.00    3.10
 -12   9   0    8.20    2.20
 -12   9   0   17.80    3.00
 -12   9   0    8.10    2.70
 -12   9   0    8.70    2.60
  11  -9   0   19.70    3.70
  11  -9   0   18.50    3.40
  11  -9   0   23.70    3.90
  11  -9   0   17.80    3.90
 -11   9   0   19.80    3.70
 -11   9   0   25.20    4.50
 -11   9   0   18.50    2.50
 -11   9   0   21.00    3.80
 -11   9   0   21.00    3.60
 -11   9   0   18.10    1.80
 -11   9   0   20.40    3.20
 -11   9   0   21.60    3.90
 -11   9   0   19.40    3.30
 -11   9   0   15.60    2.00
  10  -9   0    1.00    1.40
  10  -9   0    0.60    1.50
  10  -9   0    0.20    1.30
  10  -9   0    0.60    1.50
 -10   9   0    0.80    0.90
 -10   9   0    0.90    0.60
 -10   9   0   -0.10    0.90
 -10   9   0    1.30    1.20
 -10   9   0   -0.10    1.40
 -10   9   0    1.60    1.20
 -10   9   0    1.50    1.50
 -10   9   0    1.60    0.80
 -10   9   0    0.60    1.10
 -10   9   0    2.50    1.50
   9  -9   0    2.00    1.60
   9  -9   0    1.00    1.80
   9  -9   0    2.60    1.40
   9  -9   0    1.90    0.90
   9  -9   0    2.70    1.50
   9  -9   0    3.10    1.40
  -9   9   0    1.10    1.50
  -9   9   0    3.10    1.10
  -9   9   0    0.50    0.80
  -9   9   0    2.30    1.20
  -9   9   0    2.60    1.60
  -9   9   0    1.60    1.30
  -9   9   0    1.50    0.80
  -9   9   0    1.50    1.10
  -9   9   0    0.70    1.50
  -9   9   0    2.00    0.70
  -9   9   0    1.70    1.40
   8  -9   0    4.70    1.80
   8  -9   0    4.60    1.70
   8  -9   0    3.10    1.10
   8  -9   0    6.90    2.00
   8  -9   0    2.60    1.80
   8  -9   0    2.30    1.30
   8  -9   0    2.60    1.30
  -8   9   0    2.90    1.10
  -8   9   0    4.30    1.60
  -8   9   0    0.90    1.20
  -8   9   0    4.00    1.60
  -8   9   0    5.00    1.20
  -8   9   0    3.20    1.40
  -8   9   0    3.80    1.40
  -8   9   0    2.40    0.90
  -8   9   0    2.50    1.30
   7  -9   0   26.20    3.80
   7  -9   0   31.80    4.20
   7  -9   0   24.80    2.40
   7  -9   0   31.80    3.50
   7  -9   0   26.70    2.30
   7  -9   0   32.80    4.70
  -7   9   0   34.90    3.10
  -7   9   0   25.50    1.30
  -7   9   0   28.40    2.30
  -7   9   0   25.80    2.80
  -7   9   0   30.70    3.70
  -7   9   0   25.40    3.10
  -7   9   0   28.10    2.40
  -7   9   0   31.60    3.40
  -7   9   0   26.50    2.80
  -7   9   0   27.60    3.00
   6  -9   0   12.60    1.90
   6  -9   0   15.90    2.90
   6  -9   0    7.80    1.90
   6  -9   0   11.90    2.70
   6  -9   0    8.90    2.00
   6  -9   0   10.10    2.20
   6  -9   0    9.20    1.60
   6  -9   0   11.10    0.80
  -6   9   0   11.70    2.50
  -6   9   0   13.10    2.30
  -6   9   0   12.50    2.40
  -6   9   0   11.10    2.00
  -6   9   0   10.80    2.30
  -6   9   0   13.70    2.00
  -6   9   0   15.20    2.90
  -6   9   0   14.90    2.10
  -6   9   0   11.00    2.00
  -6   9   0   10.20    0.90
   5  -9   0   35.30    1.80
   5  -9   0   40.00    3.70
   5  -9   0   32.70    3.90
   5  -9   0   38.60    3.00
   5  -9   0   34.80    1.70
   5  -9   0   37.10    3.30
   5  -9   0   35.50    1.70
   5  -9   0   33.90    2.50
   5  -9   0   36.90    4.00
   5  -9   0   36.00    3.40
  -5   9   0   41.20    3.40
  -5   9   0   34.60    2.90
  -5   9   0   40.20    2.60
  -5   9   0   38.60    3.10
  -5   9   0   32.60    3.10
  -5   9   0   31.30    3.70
  -5   9   0   37.60    3.60
   4  -9   0  203.38    7.40
   4  -9   0  203.28    9.20
   4  -9   0  211.78    9.20
   4  -9   0  207.78    8.20
   4  -9   0  214.28    9.20
   4  -9   0  219.48    8.50
   4  -9   0  214.58    6.40
   4  -9   0  209.88    6.40
   4  -9   0  212.48   10.10
   4  -9   0  210.78    6.80
   4  -9   0  212.08    6.90
   4  -9   0  214.98    9.40
  -4   9   0  206.48    9.70
  -4   9   0  215.68    8.50
  -4   9   0  188.88    8.30
  -4   9   0  214.18    7.30
  -4   9   0  213.18    8.30
  -4   9   0  213.78    6.50
  -4   9   0  205.28    8.60
  -4   9   0  207.98    8.10
  -4   9   0  206.98    7.60
  -4   9   0  213.58    8.00
  -4   9   0  211.98    9.40
   3  -9   0   12.40    1.80
   3  -9   0   13.50    1.70
   3  -9   0   12.20    2.10
   3  -9   0   11.20    2.30
   3  -9   0   12.40    1.30
   3  -9   0   11.30    2.40
   3  -9   0    8.90    2.00
   3  -9   0   12.70    1.90
   3  -9   0    8.90    1.90
   3  -9   0   18.30    3.50
   3  -9   0   10.90    1.80
   3  -9   0   11.10    2.10
  -3   9   0   10.30    1.90
  -3   9   0   10.30    1.70
  -3   9   0   16.40    2.40
  -3   9   0   11.80    1.80
  -3   9   0   13.20    1.70
  -3   9   0   11.30    2.20
  -3   9   0    9.70    1.80
  -3   9   0   13.90    2.20
  -3   9   0   10.10    2.30
  -3   9   0   13.80    2.70
  -3   9   0   12.90    1.80
  -3   9   0   12.90    2.30
  -3   9   0   14.80    2.90
   2  -9   0  280.27   11.10
   2  -9   0  271.77    9.60
   2  -9   0  289.87   10.90
   2  -9   0  273.67   10.70
   2  -9   0  280.07    9.20
   2  -9   0  286.27    9.00
   2  -9   0  268.87    9.10
   2  -9   0  271.87   11.70
   2  -9   0  292.07   10.70
   2  -9   0  281.17    9.30
   2  -9   0  278.37   11.30
   2  -9   0  277.07    8.90
   2  -9   0  277.47    9.50
  -2   9   0  275.57    9.00
  -2   9   0  275.77    9.80
  -2   9   0  271.87   11.40
  -2   9   0  270.87   10.50
  -2   9   0  281.97    9.20
  -2   9   0  268.37   11.10
  -2   9   0  263.57   10.00
  -2   9   0  274.67   10.50
  -2   9   0  265.77    9.50
   1  -9   0  189.78    7.10
   1  -9   0  175.88    7.80
   1  -9   0  190.98    6.90
   1  -9   0  198.88    8.60
   1  -9   0  180.98    9.10
   1  -9   0  192.48    7.90
   1  -9   0  195.18    8.50
   1  -9   0  200.38    8.90
   1  -9   0  187.18    8.40
   1  -9   0  196.28    7.30
   1  -9   0  193.78    6.80
   1  -9   0  191.28    7.30
   1  -9   0  240.88   11.00
  -1   9   0  187.78    8.90
  -1   9   0  194.98    7.80
  -1   9   0  204.08    7.10
  -1   9   0  196.28    7.30
  -1   9   0  185.78    7.80
  -1   9   0  187.68    9.00
  -1   9   0  202.08    8.30
  -1   9   0  192.68    8.30
  -1   9   0  192.28    7.10
  -1   9   0  195.18    9.20
   0  -9   0  159.48    7.60
   0  -9   0  147.99    6.50
   0  -9   0  150.78    5.70
   0  -9   0  153.98    7.30
   0  -9   0  166.78    7.50
   0  -9   0  143.49    6.10
   0  -9   0  156.78    7.60
   0  -9   0  144.19    7.80
   0  -9   0  149.69    7.30
   0  -9   0  151.38    6.60
   0  -9   0  153.98    5.20
   0   9   0  148.29    9.60
   0   9   0  144.89    7.00
   0   9   0  160.08    6.30
   0   9   0  149.29    7.60
   0   9   0  149.19    7.10
   0   9   0  154.08    6.50
   0   9   0  138.49    7.60
   0   9   0  156.58    5.60
   0   9   0  143.99    6.60
   0   9   0  149.49    6.90
  -1  -9   0  269.27   10.50
  -1  -9   0  241.98    8.10
  -1  -9   0  282.97   11.30
  -1  -9   0  268.27   10.40
  -1  -9   0  273.27   10.90
  -1  -9   0  272.37   16.20
  -1  -9   0  252.07   10.10
  -1  -9   0  245.78   10.40
   1   9   0  255.77   10.10
   1   9   0  248.38   10.60
   1   9   0  275.87    9.80
   1   9   0  256.47   10.40
   1   9   0  246.38    7.10
   1   9   0  243.88    6.90
   1   9   0  257.57    9.10
   1   9   0  254.37    9.90
   1   9   0  232.18    9.60
  -2  -9   0    3.30    1.40
  -2  -9   0    1.60    1.20
  -2  -9   0    0.60    1.00
  -2  -9   0    2.20    1.20
  -2  -9   0    0.80    0.90
  -2  -9   0    0.70    1.20
  -2  -9   0    1.70    1.10
   2   9   0   -0.30    0.90
   2   9   0   -0.40    1.00
   2   9   0    1.50    1.00
   2   9   0    0.40    1.00
   2   9   0   -0.40    1.30
   2   9   0    1.10    1.20
   2   9   0    1.20    1.00
   2   9   0    0.90    1.00
  -3  -9   0   74.09    5.50
  -3  -9   0   58.79    4.60
  -3  -9   0   70.49    4.60
  -3  -9   0   59.09    3.40
  -3  -9   0   65.19    5.20
  -3  -9   0   65.69    4.80
  -3  -9   0   73.99    5.60
   3   9   0   72.69    5.10
   3   9   0   61.69    4.20
   3   9   0   63.39    5.20
   3   9   0   57.49    4.80
   3   9   0   70.19    4.80
   3   9   0   69.69    4.70
   3   9   0   68.29    5.30
   3   9   0   70.49    5.20
  -4  -9   0  102.59    6.10
  -4  -9   0  113.99    6.80
  -4  -9   0  105.79    5.70
  -4  -9   0   94.29    4.60
  -4  -9   0  107.19    7.00
  -4  -9   0  103.29    6.80
  -4  -9   0   98.39    6.20
  -4  -9   0   92.79    6.80
   4   9   0   94.49    6.30
   4   9   0   93.19    6.20
   4   9   0   93.29    5.80
   4   9   0  108.29    6.00
   4   9   0  100.29    6.70
   4   9   0   96.09    6.50
   4   9   0  104.79    7.10
   4   9   0  109.19    6.50
  -5  -9   0    0.00    1.50
  -5  -9   0   -0.50    1.50
  -5  -9   0   -0.20    0.90
  -5  -9   0    1.10    1.00
  -5  -9   0   -0.10    1.20
  -5  -9   0   -1.90    1.10
  -5  -9   0   -1.10    1.60
  -5  -9   0    1.40    1.50
   5   9   0   -2.80    1.10
   5   9   0    1.40    1.50
   5   9   0   -0.30    1.50
   5   9   0   -0.10    1.50
   5   9   0    1.00    1.70
   5   9   0   -1.60    1.10
   5   9   0   -2.00    1.30
   5   9   0   -0.70    1.40
  -6  -9   0   21.30    3.50
  -6  -9   0   20.10    4.10
  -6  -9   0   19.10    3.60
  -6  -9   0   18.10    3.90
  -6  -9   0   18.90    2.70
  -6  -9   0   15.40    2.60
  -6  -9   0   18.70    4.30
   6   9   0   27.10    4.00
   6   9   0   17.90    3.70
   6   9   0   16.80    3.80
   6   9   0   27.10    4.90
   6   9   0   14.40    3.10
   6   9   0   11.60    3.80
   6   9   0   20.20    3.30
  -7  -9   0   19.30    3.80
  -7  -9   0   20.10    4.00
  -7  -9   0   10.30    2.90
  -7  -9   0   18.20    3.60
  -7  -9   0   13.50    3.20
  -7  -9   0   23.60    4.20
   7   9   0   19.60    4.60
   7   9   0   18.00    4.00
   7   9   0   15.90    3.70
   7   9   0    9.80    3.40
   7   9   0   17.90    3.60
   7   9   0   20.20    4.20
  -8  -9   0   -0.60    1.50
  -8  -9   0    5.00    2.00
  -8  -9   0    1.20    1.20
  -8  -9   0    0.90    1.50
  -8  -9   0    5.90    2.60
  -8  -9   0    2.50    2.00
   8   9   0    1.90    2.30
   8   9   0    1.90    2.20
   8   9   0    3.00    2.80
   8   9   0    2.50    2.40
   8   9   0    1.70    1.60
  -9  -9   0   12.70    3.70
  -9  -9   0    9.00    2.50
  -9  -9   0    8.50    2.80
  -9  -9   0    9.10    3.10
  -9  -9   0    7.10    3.00
   9   9   0    9.00    3.60
   9   9   0    6.60    3.10
   9   9   0    6.10    3.80
   9   9   0    5.30    2.60
   9   9   0   10.40    3.40
  14 -10   0   30.00    4.80
  14 -10   0   26.40    4.20
  14 -10   0   27.30    4.80
 -14  10   0   24.90    3.90
 -14  10   0   40.00    5.60
 -14  10   0   32.20    5.00
 -14  10   0   41.30    6.30
 -14  10   0   27.70    4.70
 -14  10   0   31.80    4.70
  13 -10   0   18.10    3.30
  13 -10   0   19.70    4.30
  13 -10   0   21.30    3.70
 -13  10   0   18.30    2.00
 -13  10   0   19.40    4.00
 -13  10   0   14.20    3.00
 -13  10   0   21.10    4.00
 -13  10   0   23.80    4.20
 -13  10   0   19.00    3.90
 -13  10   0   14.80    3.50
  12 -10   0   -0.20    1.30
  12 -10   0    1.10    2.80
  12 -10   0    3.30    2.20
 -12  10   0    2.20    1.70
 -12  10   0    3.00    1.90
 -12  10   0    1.20    1.00
 -12  10   0   -0.60    1.30
 -12  10   0   -0.10    1.80
 -12  10   0    2.40    1.90
 -12  10   0    2.40    1.70
 -12  10   0   -0.40    1.50
  11 -10   0   30.40    4.60
  11 -10   0   39.20    5.60
  11 -10   0   29.80    3.50
  11 -10   0   31.20    4.60
 -11  10   0   39.70    5.00
 -11  10   0   31.40    3.40
 -11  10   0   39.80    3.30
 -11  10   0   41.40    4.30
 -11  10   0   32.60    3.60
 -11  10   0   32.60    2.00
 -11  10   0   32.80    2.30
 -11  10   0   39.10    5.20
  10 -10   0   71.29    5.90
  10 -10   0   68.89    5.30
  10 -10   0   66.49    6.40
  10 -10   0   66.29    3.70
  10 -10   0   75.79    6.00
 -10  10   0   76.39    4.70
 -10  10   0   76.49    5.50
 -10  10   0   67.59    4.80
 -10  10   0   71.19    2.60
 -10  10   0   69.69    5.30
 -10  10   0   77.69    6.70
 -10  10   0   70.29    6.20
 -10  10   0   83.19    6.00
 -10  10   0   71.79    5.40
 -10  10   0   70.09    3.10
   9 -10   0   76.49    5.90
   9 -10   0   70.59    5.80
   9 -10   0   65.59    3.70
   9 -10   0   72.29    5.20
   9 -10   0   67.09    6.20
   9 -10   0   67.19    5.50
  -9  10   0   71.79    4.40
  -9  10   0   77.19    5.30
  -9  10   0   82.29    5.90
  -9  10   0   65.39    5.70
  -9  10   0   80.09    5.40
  -9  10   0   65.99    3.60
  -9  10   0   69.59    5.30
  -9  10   0   75.29    5.30
   8 -10   0  201.88    9.80
   8 -10   0  200.68    8.80
   8 -10   0  193.88    9.60
   8 -10   0  209.48   10.00
   8 -10   0  201.88    9.40
   8 -10   0  198.38    7.40
  -8  10   0  195.08   10.30
  -8  10   0  210.58    8.90
  -8  10   0  208.68    9.10
  -8  10   0  210.48    9.40
  -8  10   0  220.98    9.90
  -8  10   0  191.08    8.30
  -8  10   0  178.28    7.20
  -8  10   0  197.98    9.00
  -8  10   0  218.18    9.10
   7 -10   0   58.39    3.70
   7 -10   0   51.79    4.50
   7 -10   0   53.99    3.50
   7 -10   0   57.99    4.80
   7 -10   0   52.09    5.30
   7 -10   0   61.89    5.10
   7 -10   0   46.30    4.20
  -7  10   0   51.39    3.90
  -7  10   0   57.39    4.30
  -7  10   0   66.89    5.00
  -7  10   0   54.59    4.00
  -7  10   0   51.99    4.40
  -7  10   0   54.39    3.40
  -7  10   0   50.99    4.40
  -7  10   0   57.49    4.00
   6 -10   0  188.18    9.20
   6 -10   0  190.58   10.10
   6 -10   0  205.58    9.60
   6 -10   0  189.98    9.20
   6 -10   0  193.78    7.70
   6 -10   0  182.28    7.30
   6 -10   0  181.78    8.50
  -6  10   0  200.18    9.00
  -6  10   0  187.28    7.10
  -6  10   0  201.38    8.20
  -6  10   0  185.68    9.00
  -6  10   0  197.18    8.60
  -6  10   0  201.98    7.90
  -6  10   0  186.38    8.10
  -6  10   0  172.68    7.50
  -6  10   0  179.58    9.70
   5 -10   0   26.80    3.20
   5 -10   0   24.90    2.20
   5 -10   0   31.10    4.60
   5 -10   0   32.10    3.10
   5 -10   0   27.50    1.80
   5 -10   0   27.10    3.90
   5 -10   0   26.90    1.70
   5 -10   0   26.70    2.60
   5 -10   0   30.20    3.40
  -5  10   0   23.50    2.20
  -5  10   0   30.00    2.60
  -5  10   0   20.60    3.00
  -5  10   0   25.00    2.70
  -5  10   0   30.50    2.80
  -5  10   0   26.90    3.10
  -5  10   0   28.90    4.50
  -5  10   0   23.20    3.10
  -5  10   0   21.30    3.20
   4 -10   0 1127.59   29.40
   4 -10   0 1190.28   31.50
   4 -10   0 1140.99   28.60
   4 -10   0 1128.19   34.10
   4 -10   0 1173.68   31.30
   4 -10   0 1202.68   29.30
   4 -10   0 1118.99   32.60
   4 -10   0 1150.88   28.50
   4 -10   0 1118.99   33.00
   4 -10   0 1196.58   32.80
  -4  10   0 1172.38   31.00
  -4  10   0 1169.98   31.50
  -4  10   0 1143.89   32.20
  -4  10   0 1182.98   29.70
  -4  10   0 1131.89   32.80
  -4  10   0 1174.48   30.70
  -4  10   0 1162.68   33.80
   3 -10   0   30.60    2.60
   3 -10   0   28.10    3.10
   3 -10   0   26.50    2.40
   3 -10   0   34.30    3.70
   3 -10   0   27.20    2.60
   3 -10   0   34.00    2.90
   3 -10   0   29.30    3.50
   3 -10   0   30.20    2.30
   3 -10   0   30.30    2.20
   3 -10   0   33.50    3.50
   3 -10   0   49.20    6.20
  -3  10   0   30.30    3.20
  -3  10   0   29.60    2.50
  -3  10   0   30.10    2.50
  -3  10   0   29.30    3.60
  -3  10   0   30.40    3.00
  -3  10   0   29.00    2.80
  -3  10   0   32.20    3.70
  -3  10   0   26.20    2.90
  -3  10   0   34.80    3.40
  -3  10   0   36.60    3.10
   2 -10   0   55.19    3.40
   2 -10   0   46.80    4.20
   2 -10   0   50.89    3.60
   2 -10   0   45.00    3.20
   2 -10   0   47.70    3.60
   2 -10   0   54.09    4.40
   2 -10   0   50.09    3.20
   2 -10   0   57.49    5.10
   2 -10   0   49.60    3.20
   2 -10   0   53.39    4.20
   2 -10   0   51.49    3.20
   2 -10   0   49.50    4.40
  -2  10   0   47.60    3.20
  -2  10   0   55.99    4.20
  -2  10   0   51.79    3.60
  -2  10   0   46.70    4.30
  -2  10   0   48.60    3.60
  -2  10   0   44.40    3.30
  -2  10   0   49.30    4.50
  -2  10   0   53.39    3.40
   1 -10   0  316.47   10.40
   1 -10   0  318.07   10.90
   1 -10   0  343.67   13.40
   1 -10   0  334.37   12.60
   1 -10   0  320.57   10.80
   1 -10   0  333.77   10.10
   1 -10   0  336.17   12.00
   1 -10   0  311.87   12.30
   1 -10   0  324.37   11.00
   1 -10   0  309.57   12.20
  -1  10   0  340.57   10.80
  -1  10   0  329.27   12.10
  -1  10   0  318.77   10.50
  -1  10   0  331.17   13.20
  -1  10   0  352.06   16.50
  -1  10   0  319.97   12.30
  -1  10   0  332.37   11.50
  -1  10   0  321.27   11.60
  -1  10   0  327.57   11.00
  -1  10   0  337.97   13.50
   0 -10   0   33.30    3.10
   0 -10   0   33.10    3.50
   0 -10   0   43.10    3.60
   0 -10   0   44.00    3.90
   0 -10   0   38.50    3.70
   0 -10   0   43.40    2.80
   0 -10   0   40.50    2.30
   0 -10   0   44.20    4.40
   0 -10   0   44.50    4.00
   0 -10   0   44.80    4.00
   0  10   0   37.30    4.60
   0  10   0   39.30    3.70
   0  10   0   38.60    3.50
   0  10   0   39.70    4.10
   0  10   0   39.60    3.80
   0  10   0   39.40    3.30
   0  10   0   43.50    3.60
   0  10   0   43.20    3.20
  -1 -10   0  106.09    6.50
  -1 -10   0  114.39    6.10
  -1 -10   0  103.59    4.80
  -1 -10   0  143.69    9.00
  -1 -10   0  109.89    6.50
  -1 -10   0  110.79    6.80
  -1 -10   0  127.69    6.80
  -1 -10   0  114.29    6.60
   1  10   0  119.29    6.40
   1  10   0  101.49    6.70
   1  10   0  120.39    6.70
   1  10   0  111.79    3.40
   1  10   0  108.49    3.60
   1  10   0  110.49    5.90
   1  10   0  119.69    5.70
   1  10   0  119.19    6.40
   1  10   0  114.49    7.10
   1  10   0  117.49    6.90
  -2 -10   0    1.30    0.90
  -2 -10   0    3.80    1.50
  -2 -10   0    1.80    1.20
  -2 -10   0    3.30    1.20
  -2 -10   0    4.80    1.80
  -2 -10   0    2.20    1.30
  -2 -10   0    0.40    1.20
  -2 -10   0    2.30    1.50
   2  10   0    1.40    1.30
   2  10   0    1.40    1.50
   2  10   0    0.90    1.10
   2  10   0    1.60    1.20
   2  10   0    0.90    1.00
   2  10   0    2.30    1.20
   2  10   0    1.80    1.40
   2  10   0    1.50    1.20
  -3 -10   0   -0.90    1.10
  -3 -10   0    2.10    1.50
  -3 -10   0    1.80    1.70
  -3 -10   0   -0.50    1.40
  -3 -10   0    1.30    1.60
  -3 -10   0    0.10    0.90
  -3 -10   0    2.30    1.60
  -3 -10   0    1.30    1.40
   3  10   0    2.20    1.60
   3  10   0    0.70    1.20
   3  10   0    2.80    1.80
   3  10   0    1.40    1.90
   3  10   0    0.10    1.40
   3  10   0    2.80    1.60
   3  10   0    3.10    1.40
  -4 -10   0    5.50    2.10
  -4 -10   0    4.30    1.50
  -4 -10   0    6.80    2.70
  -4 -10   0    7.70    2.30
  -4 -10   0    5.10    2.20
  -4 -10   0    4.40    2.00
   4  10   0    3.00    1.80
   4  10   0    0.80    1.50
   4  10   0    9.50    2.90
   4  10   0   12.10    3.10
   4  10   0    5.70    1.90
   4  10   0    3.20    2.20
   4  10   0    7.30    2.10
   4  10   0    6.40    2.00
  -5 -10   0   22.00    5.40
  -5 -10   0   16.80    4.30
  -5 -10   0   19.00    3.90
  -5 -10   0   13.60    3.00
  -5 -10   0   15.70    3.60
  -5 -10   0   13.60    3.50
  -5 -10   0   22.20    3.10
  -5 -10   0   16.30    3.30
   5  10   0   16.80    3.30
   5  10   0   12.00    3.50
   5  10   0   18.40    3.90
   5  10   0   15.30    3.20
   5  10   0    9.60    2.50
   5  10   0   20.00    3.80
   5  10   0   15.40    3.00
   5  10   0   16.50    3.60
  -6 -10   0    3.60    1.40
  -6 -10   0    0.70    1.90
  -6 -10   0    0.90    1.90
  -6 -10   0    2.70    2.20
  -6 -10   0    1.80    1.80
  -6 -10   0    2.30    1.60
  -6 -10   0    0.10    1.70
   6  10   0    1.30    1.60
   6  10   0    2.80    3.70
   6  10   0   -0.80    2.00
   6  10   0   -2.40    3.20
   6  10   0    2.90    2.30
   6  10   0    7.00    2.50
  -7 -10   0   14.00    2.30
  -7 -10   0   19.70    4.20
  -7 -10   0   10.00    3.10
  -7 -10   0   17.60    4.10
  -7 -10   0   18.60    4.30
  -7 -10   0   15.10    3.60
   7  10   0   19.60    4.20
   7  10   0   12.30    3.10
   7  10   0   15.50    3.80
   7  10   0   21.60    4.40
   7  10   0   15.80    3.30
  -8 -10   0    0.30    1.50
  -8 -10   0    0.40    1.90
  -8 -10   0    1.40    2.00
  -8 -10   0   -1.30    1.80
  -8 -10   0    1.10    2.40
  -8 -10   0    2.40    1.60
   8  10   0    1.30    2.20
   8  10   0    2.40    2.40
   8  10   0    9.50    3.30
   8  10   0    0.40    1.90
   8  10   0    1.30    2.90
  -9 -10   0    3.30    2.40
  -9 -10   0    0.30    2.80
  -9 -10   0    3.40    2.70
  -9 -10   0    1.70    2.70
  -9 -10   0    2.10    2.40
   9  10   0    0.40    2.00
   9  10   0   -0.80    3.50
   9  10   0   -0.90    2.20
   9  10   0    4.30    3.50
  14 -11   0    2.70    2.60
  14 -11   0   -2.20    1.80
  14 -11   0    3.70    2.90
 -14  11   0    2.60    2.00
 -14  11   0    2.10    2.00
 -14  11   0   -0.80    2.00
 -14  11   0   -0.70    3.00
 -14  11   0    5.50    2.20
 -14  11   0    0.80    1.90
  13 -11   0   -2.40    1.60
  13 -11   0    6.40    2.80
  13 -11   0    0.50    2.20
 -13  11   0    3.40    1.90
 -13  11   0    0.90    1.70
 -13  11   0    0.90    1.70
 -13  11   0    0.80    1.70
 -13  11   0    0.50    1.70
 -13  11   0    2.00    2.00
  12 -11   0   18.00    4.10
  12 -11   0   14.70    3.30
  12 -11   0   10.90    3.10
 -12  11   0   13.80    3.10
 -12  11   0   15.00    3.10
 -12  11   0   19.50    3.60
 -12  11   0   20.40    3.60
 -12  11   0   13.00    3.10
 -12  11   0   13.30    3.10
  11 -11   0   60.29    5.70
  11 -11   0   52.09    5.30
  11 -11   0   45.30    5.10
 -11  11   0   38.50    4.20
 -11  11   0   40.50    4.40
 -11  11   0   41.90    4.70
 -11  11   0   50.29    4.90
 -11  11   0   45.40    4.40
 -11  11   0   47.30    3.90
  10 -11   0    1.10    1.40
  10 -11   0    1.70    1.10
  10 -11   0   -0.40    1.60
  10 -11   0    2.90    2.20
  10 -11   0    2.00    2.60
  10 -11   0    3.70    2.70
 -10  11   0    0.80    1.40
 -10  11   0   -1.30    1.20
 -10  11   0    2.60    1.60
 -10  11   0    2.90    2.50
 -10  11   0    3.30    1.40
 -10  11   0    4.00    1.70
 -10  11   0    3.20    1.30
 -10  11   0    0.10    1.00
   9 -11   0   11.30    3.40
   9 -11   0    5.10    2.10
   9 -11   0    3.90    1.60
   9 -11   0    3.00    1.70
   9 -11   0    6.00    2.30
   9 -11   0   10.00    2.80
  -9  11   0    4.10    1.50
  -9  11   0    4.20    1.90
  -9  11   0    5.80    2.10
  -9  11   0    4.80    2.00
  -9  11   0    4.40    2.20
  -9  11   0    5.90    1.70
  -9  11   0    5.80    2.10
  -9  11   0    1.90    1.30
   8 -11   0    0.20    1.30
   8 -11   0   -0.10    1.90
   8 -11   0   -0.10    0.90
   8 -11   0   -1.80    1.20
   8 -11   0    2.40    1.40
  -8  11   0   -0.80    1.10
  -8  11   0    0.90    1.10
  -8  11   0   -0.50    1.70
  -8  11   0    0.10    1.00
  -8  11   0   -0.40    1.20
  -8  11   0    2.10    1.30
  -8  11   0   -1.50    0.80
  -8  11   0   -0.40    1.30
  -8  11   0    0.20    1.10
   7 -11   0    6.90    2.20
   7 -11   0    1.70    2.60
   7 -11   0    5.60    2.10
   7 -11   0    6.00    2.20
   7 -11   0    5.50    1.90
   7 -11   0    5.20    1.40
   7 -11   0    3.80    1.30
  -7  11   0    4.70    1.30
  -7  11   0    3.80    1.40
  -7  11   0    4.90    2.10
  -7  11   0    6.60    1.80
  -7  11   0    5.40    1.70
  -7  11   0    6.80    2.00
  -7  11   0    6.90    1.90
  -7  11   0    4.30    1.90
  -7  11   0    8.80    2.70
   6 -11   0   21.80    3.20
   6 -11   0   23.50    3.50
   6 -11   0   33.90    5.00
   6 -11   0   20.60    3.00
   6 -11   0   22.60    3.70
   6 -11   0   27.30    4.20
  -6  11   0   22.50    2.20
  -6  11   0   24.60    3.30
  -6  11   0   25.50    2.60
  -6  11   0   27.90    4.50
  -6  11   0   24.10    3.30
  -6  11   0   28.50    3.80
  -6  11   0   27.60    3.30
   5 -11   0   15.20    2.30
   5 -11   0   19.40    1.70
   5 -11   0   21.40    3.90
   5 -11   0   16.90    1.40
   5 -11   0   20.10    3.10
   5 -11   0   20.60    1.90
   5 -11   0   16.30    3.00
   5 -11   0   24.90    4.10
   5 -11   0   15.20    2.60
   5 -11   0   18.10    3.40
   5 -11   0   18.30    1.70
  -5  11   0   22.60    3.00
  -5  11   0   23.20    4.10
  -5  11   0   20.70    3.20
  -5  11   0   27.00    4.30
  -5  11   0   18.50    2.00
  -5  11   0   19.70    2.70
  -5  11   0   18.40    3.00
  -5  11   0   16.20    2.50
   4 -11   0    8.70    1.30
   4 -11   0    7.20    1.50
   4 -11   0    8.50    1.50
   4 -11   0   11.80    3.00
   4 -11   0   11.60    2.90
   4 -11   0    7.20    1.50
   4 -11   0    9.50    2.70
   4 -11   0    7.20    1.80
   4 -11   0   10.60    2.40
   4 -11   0    9.50    1.80
  -4  11   0   14.60    3.10
  -4  11   0   10.70    2.00
  -4  11   0   10.20    1.90
  -4  11   0    8.10    2.40
  -4  11   0    9.50    2.20
  -4  11   0    7.40    1.90
  -4  11   0    7.20    1.80
   3 -11   0   92.39    6.30
   3 -11   0   88.19    6.20
   3 -11   0   84.69    4.90
   3 -11   0   86.89    4.60
   3 -11   0   92.59    6.10
   3 -11   0   82.09    5.50
   3 -11   0   91.39    6.90
   3 -11   0   98.69    5.00
   3 -11   0   89.19    4.30
   3 -11   0   92.19    4.30
  -3  11   0   89.79    6.20
  -3  11   0   77.09    6.30
  -3  11   0   98.69    5.90
  -3  11   0   92.89    5.40
  -3  11   0   92.09    6.00
  -3  11   0   92.49    5.10
  -3  11   0   91.49    5.20
  -3  11   0   90.19    4.70
   2 -11   0  173.18    6.90
   2 -11   0  170.98    8.40
   2 -11   0  178.38    8.80
   2 -11   0  175.98    7.70
   2 -11   0  176.38    7.20
   2 -11   0  167.98    8.90
   2 -11   0  179.58    8.90
   2 -11   0  175.88    9.30
   2 -11   0  170.18    6.80
  -2  11   0  194.68    9.70
  -2  11   0  181.88    8.00
  -2  11   0  159.58    7.20
  -2  11   0  183.38    8.00
  -2  11   0  170.98    9.10
  -2  11   0  173.58    7.00
  -2  11   0  172.98    7.70
  -2  11   0  172.18    8.30
   1 -11   0   33.80    3.00
   1 -11   0   26.10    3.80
   1 -11   0   34.30    3.70
   1 -11   0   36.00    2.50
   1 -11   0   30.20    2.60
   1 -11   0   29.80    3.10
   1 -11   0   32.10    3.60
   1 -11   0   36.60    4.20
   1 -11   0   36.40    3.00
   1 -11   0   33.50    4.40
  -1  11   0   26.00    4.20
  -1  11   0   27.90    3.90
  -1  11   0   34.80    3.20
  -1  11   0   26.70    4.30
  -1  11   0   34.30    3.30
  -1  11   0   28.50    2.50
  -1  11   0   32.70    3.00
  -1  11   0   36.30    3.00
  -1  11   0   31.40    3.50
   0 -11   0   -0.30    0.80
   0 -11   0    4.50    1.50
   0 -11   0    1.80    1.10
   0 -11   0    3.10    1.40
   0 -11   0    2.00    1.40
   0 -11   0    1.40    1.10
   0 -11   0    2.70    1.60
   0 -11   0    4.50    1.80
   0  11   0    4.20    1.90
   0  11   0    2.50    1.40
   0  11   0    2.40    1.10
   0  11   0    2.80    1.60
   0  11   0    3.60    1.30
   0  11   0    3.20    1.40
   0  11   0    2.20    1.60
   0  11   0    2.00    1.00
   0  11   0    2.10    1.10
  -1 -11   0   89.99    5.90
  -1 -11   0   93.69    6.30
  -1 -11   0   80.89    4.30
  -1 -11   0   88.29    5.60
  -1 -11   0   85.69    6.00
  -1 -11   0  125.19    8.40
  -1 -11   0   94.79    6.60
  -1 -11   0   96.59    6.80
   1  11   0   88.59    5.80
   1  11   0   86.89    6.30
   1  11   0   96.59    6.20
   1  11   0   91.69    5.40
   1  11   0   89.49    5.10
   1  11   0   95.79    6.10
   1  11   0   80.99    6.80
  -2 -11   0   62.39    5.50
  -2 -11   0   65.59    5.50
  -2 -11   0   49.40    4.70
  -2 -11   0   69.79    5.10
  -2 -11   0   68.09    5.00
  -2 -11   0   53.49    4.90
  -2 -11   0   68.69    5.80
   2  11   0   57.89    5.40
   2  11   0   57.89    4.90
   2  11   0   62.49    4.70
   2  11   0   54.49    5.10
   2  11   0   67.99    5.40
   2  11   0   61.09    4.40
   2  11   0   51.09    4.90
   2  11   0   65.39    5.50
  -3 -11   0   25.00    4.40
  -3 -11   0   30.90    4.60
  -3 -11   0   28.50    3.80
  -3 -11   0   25.20    4.20
  -3 -11   0   32.50    4.60
  -3 -11   0   20.50    4.10
  -3 -11   0   26.20    4.10
   3  11   0   24.00    3.60
   3  11   0   23.80    4.00
   3  11   0   27.20    3.40
   3  11   0   18.30    3.40
   3  11   0   28.60    4.60
   3  11   0   28.90    4.20
   3  11   0   24.90    5.30
  -4 -11   0   18.70    3.00
  -4 -11   0   15.20    4.00
  -4 -11   0   17.40    3.40
  -4 -11   0   18.30    3.80
  -4 -11   0   13.60    2.90
  -4 -11   0   16.10    3.40
  -4 -11   0   16.10    3.60
  -4 -11   0   15.40    3.40
   4  11   0   16.90    3.50
   4  11   0   21.30    4.30
   4  11   0   15.50    2.90
   4  11   0   13.20    3.00
   4  11   0   17.70    3.70
   4  11   0   19.40    3.50
   4  11   0   17.20    3.70
   4  11   0   14.90    3.80
  -5 -11   0    2.50    1.90
  -5 -11   0    2.60    2.00
  -5 -11   0    3.30    1.90
  -5 -11   0    2.10    1.90
  -5 -11   0    4.90    2.50
  -5 -11   0    3.50    1.70
   5  11   0    2.80    2.00
   5  11   0    3.20    2.20
   5  11   0    0.50    1.80
   5  11   0    5.40    2.20
   5  11   0    2.10    2.00
   5  11   0    2.10    2.20
  -6 -11   0    2.80    2.50
  -6 -11   0   -0.20    1.40
  -6 -11   0   -0.90    1.80
  -6 -11   0   -0.50    1.50
  -6 -11   0    2.10    2.20
  -6 -11   0   -1.20    1.90
   6  11   0    0.90    2.50
   6  11   0    0.60    2.30
   6  11   0    3.30    2.00
   6  11   0    1.00    1.80
   6  11   0   -0.50    2.50
  -7 -11   0   72.29    4.80
  -7 -11   0   84.09    6.80
  -7 -11   0   81.29    6.70
  -7 -11   0   79.09    7.10
  -7 -11   0   84.39    7.30
  -7 -11   0   76.29    7.30
   7  11   0   79.29    7.30
   7  11   0   82.49    7.70
   7  11   0   78.29    6.90
   7  11   0   68.59    6.40
   7  11   0   68.89    6.70
  -8 -11   0    9.70    3.90
  -8 -11   0    5.50    3.20
  -8 -11   0    3.80    2.30
  -8 -11   0   -2.40    2.30
   8  11   0    3.10    3.10
   8  11   0   10.30    3.30
   8  11   0    3.30    3.50
   8  11   0    1.30    2.40
   8  11   0    1.60    3.40
  13 -12   0    1.80    2.20
  13 -12   0    1.90    1.60
  13 -12   0   -2.80    2.10
 -13  12   0   -0.30    2.00
 -13  12   0   -1.20    1.60
 -13  12   0    0.90    1.90
 -13  12   0    1.00    2.40
 -13  12   0    1.70    1.90
 -13  12   0    1.30    2.10
  12 -12   0    0.50    1.30
  12 -12   0    1.40    1.90
  12 -12   0   -0.90    2.00
 -12  12   0   -0.40    1.70
 -12  12   0   -0.20    1.80
 -12  12   0   -0.30    1.50
 -12  12   0   -0.40    1.80
 -12  12   0    0.60    2.00
 -12  12   0    3.60    1.80
  11 -12   0   21.00    4.10
  11 -12   0   25.70    4.60
  11 -12   0   15.30    3.30
 -11  12   0   22.90    3.60
 -11  12   0   24.20    3.30
 -11  12   0   27.20    4.20
 -11  12   0   23.00    3.90
 -11  12   0   18.80    3.30
  10 -12   0   18.70    3.70
  10 -12   0   16.90    3.40
  10 -12   0   13.90    4.20
  10 -12   0   14.40    3.60
  10 -12   0   14.20    2.20
  10 -12   0    9.70    7.30
 -10  12   0   14.00    2.30
 -10  12   0   18.80    3.20
 -10  12   0   14.30    2.90
 -10  12   0   20.60    3.50
 -10  12   0   17.10    3.90
 -10  12   0   12.00    2.90
 -10  12   0   14.40    3.10
 -10  12   0   18.80    3.60
   9 -12   0   80.99    6.20
   9 -12   0   86.69    4.80
   9 -12   0   89.99    6.80
   9 -12   0   87.29    6.60
   9 -12   0   80.09    7.90
   9 -12   0   89.39    6.90
  -9  12   0   84.59    4.70
  -9  12   0   86.19    6.40
  -9  12   0   80.79    4.70
  -9  12   0   81.49    6.10
  -9  12   0   86.59    6.20
  -9  12   0   85.69    5.80
  -9  12   0   94.29    6.20
  -9  12   0   91.09    5.90
  -9  12   0   83.29    6.80
   8 -12   0    6.70    2.60
   8 -12   0    4.90    2.70
   8 -12   0    7.30    2.60
   8 -12   0    3.80    2.10
   8 -12   0    8.40    4.10
  -8  12   0    3.60    1.10
  -8  12   0    4.60    1.90
  -8  12   0    4.70    2.00
  -8  12   0    2.70    1.80
  -8  12   0   -1.40    1.60
  -8  12   0    3.40    1.60
  -8  12   0    5.60    2.10
  -8  12   0    4.90    2.00
   7 -12   0   18.40    3.50
   7 -12   0   31.70    4.80
   7 -12   0   22.90    3.80
   7 -12   0   25.80    3.40
   7 -12   0   14.30    3.50
  -7  12   0   26.70    3.80
  -7  12   0   24.10    3.30
  -7  12   0   28.00    4.90
  -7  12   0   25.20    3.40
  -7  12   0   24.30    2.30
  -7  12   0   21.50    3.60
  -7  12   0   22.20    3.50
  -7  12   0   20.80    3.30
   6 -12   0    0.40    1.50
   6 -12   0    1.20    1.70
   6 -12   0    0.20    1.20
   6 -12   0    1.90    1.20
   6 -12   0   -0.70    1.10
  -6  12   0    0.80    1.10
  -6  12   0    1.00    1.40
  -6  12   0    2.70    1.70
  -6  12   0   -2.50    1.40
  -6  12   0    0.50    1.00
  -6  12   0    0.90    1.00
  -6  12   0    1.90    1.20
   5 -12   0  276.37   10.60
   5 -12   0  258.67    8.20
   5 -12   0  244.48   11.20
   5 -12   0  231.58   11.40
   5 -12   0  264.37   11.90
   5 -12   0  240.48    7.30
   5 -12   0  215.38   12.10
   5 -12   0  222.88    9.90
   5 -12   0  247.08    7.30
   5 -12   0  239.08    8.20
  -5  12   0  242.28   10.90
  -5  12   0  261.47   11.90
  -5  12   0  225.88   10.10
  -5  12   0  259.07   10.20
  -5  12   0  232.48    9.60
  -5  12   0  264.27    9.60
   4 -12   0   90.69    6.50
   4 -12   0   82.59    4.50
   4 -12   0   77.29    5.40
   4 -12   0   82.49    6.30
   4 -12   0   81.49    3.80
   4 -12   0   76.99    5.90
   4 -12   0   82.79    3.90
   4 -12   0   80.59    4.90
  -4  12   0   74.49    5.70
  -4  12   0   86.69    5.40
  -4  12   0   81.19    5.80
  -4  12   0   88.69    6.80
  -4  12   0   80.99    6.20
  -4  12   0   83.39    4.60
  -4  12   0   86.09    5.30
  -4  12   0   86.29    4.70
   3 -12   0    6.30    1.40
   3 -12   0    3.70    1.60
   3 -12   0   10.70    2.50
   3 -12   0    9.80    2.70
   3 -12   0    4.50    2.10
   3 -12   0    5.90    1.50
   3 -12   0    7.90    1.80
   3 -12   0   12.20    2.80
   3 -12   0    7.50    1.80
  -3  12   0    4.90    2.10
  -3  12   0   10.00    2.50
  -3  12   0    4.30    1.80
  -3  12   0    7.90    2.20
  -3  12   0    7.80    2.40
  -3  12   0    9.40    2.00
  -3  12   0    4.60    1.50
   2 -12   0    9.80    2.60
   2 -12   0    7.40    2.20
   2 -12   0    3.40    1.60
   2 -12   0    7.10    1.50
   2 -12   0    5.40    2.00
   2 -12   0    7.10    1.80
   2 -12   0    5.30    1.70
   2 -12   0    7.90    1.70
  -2  12   0    7.20    2.50
  -2  12   0    7.40    2.00
  -2  12   0    7.80    2.10
  -2  12   0    9.70    2.50
  -2  12   0    9.80    1.90
  -2  12   0    4.00    1.80
  -2  12   0   11.60    2.70
  -2  12   0    7.50    1.80
   1 -12   0    4.00    1.80
   1 -12   0    2.80    1.50
   1 -12   0   -0.10    1.10
   1 -12   0    4.30    1.90
   1 -12   0    2.90    1.00
   1 -12   0    1.30    1.30
   1 -12   0    3.70    1.40
   1 -12   0    2.10    1.60
  -1  12   0    6.10    2.30
  -1  12   0    0.10    1.50
  -1  12   0    2.30    1.30
  -1  12   0    1.30    1.10
  -1  12   0    2.30    1.40
  -1  12   0    2.20    1.40
  -1  12   0    2.20    1.20
  -1  12   0    3.40    1.30
   0 -12   0   15.50    2.60
   0 -12   0   16.50    3.30
   0 -12   0   15.50    3.40
   0 -12   0   21.20    3.40
   0 -12   0   14.20    3.00
   0 -12   0   16.90    3.50
   0 -12   0   15.10    3.00
   0  12   0   18.10    3.10
   0  12   0   10.80    2.30
   0  12   0   17.40    3.50
   0  12   0   14.20    2.90
   0  12   0   16.20    1.80
   0  12   0   17.50    3.10
   0  12   0   18.10    2.90
   0  12   0   15.90    2.50
   0  12   0   17.40    1.40
  -1 -12   0   -0.30    1.30
  -1 -12   0    0.90    2.40
  -1 -12   0    0.20    1.50
  -1 -12   0    1.90    1.50
  -1 -12   0   -0.40    1.20
  -1 -12   0   -0.60    1.20
   1  12   0    4.10    3.80
   1  12   0   -0.40    1.40
   1  12   0    0.80    1.40
   1  12   0    2.90    1.70
   1  12   0    2.70    1.50
   1  12   0    0.40    1.70
   1  12   0    0.80    1.50
   1  12   0    0.20    1.70
  -2 -12   0    3.00    1.70
  -2 -12   0   -0.10    1.30
  -2 -12   0    1.80    1.70
  -2 -12   0    1.90    1.60
  -2 -12   0    2.00    1.50
  -2 -12   0    2.00    1.40
   2  12   0    0.70    1.40
   2  12   0    2.30    2.10
   2  12   0    2.10    1.50
   2  12   0    0.00    2.80
   2  12   0    3.60    2.10
   2  12   0    0.10    1.40
  -3 -12   0    6.50    2.40
  -3 -12   0    5.60    2.80
  -3 -12   0    0.10    2.00
  -3 -12   0    5.00    2.00
  -3 -12   0    3.50    2.10
  -3 -12   0    2.30    1.80
  -3 -12   0    4.10    2.10
   3  12   0    3.70    1.90
   3  12   0    5.60    1.90
   3  12   0    5.20    2.50
   3  12   0    3.70    1.90
   3  12   0    5.70    2.10
   3  12   0    5.90    2.30
   3  12   0    8.20    2.80
  -4 -12   0    4.00    2.20
  -4 -12   0    2.40    1.90
  -4 -12   0    2.00    2.10
  -4 -12   0    1.70    2.00
  -4 -12   0    1.20    1.80
  -4 -12   0    3.90    2.10
   4  12   0    8.20    2.20
   4  12   0    2.40    2.40
   4  12   0    1.50    2.30
   4  12   0    4.60    2.30
   4  12   0    1.90    1.90
   4  12   0    4.40    2.40
  -5 -12   0    9.30    2.90
  -5 -12   0    6.90    2.30
  -5 -12   0    5.60    2.80
  -5 -12   0    4.20    2.60
  -5 -12   0    9.60    2.80
  -5 -12   0   13.30    3.60
   5  12   0    6.80    2.70
   5  12   0    5.00    2.60
   5  12   0    9.40    3.20
   5  12   0    6.50    2.50
   5  12   0   11.30    2.60
  -6 -12   0    6.60    2.80
  -6 -12   0    9.10    2.60
  -6 -12   0    4.50    3.00
  -6 -12   0    6.00    2.80
  -6 -12   0   12.10    3.20
  -6 -12   0    8.70    2.40
   6  12   0    7.50    3.10
   6  12   0    0.80    3.00
   6  12   0    3.60    2.10
   6  12   0   12.90    3.70
   6  12   0    8.20    2.50
  -7 -12   0    6.10    2.70
  -7 -12   0   -2.60    4.00
  -7 -12   0    4.20    2.70
   7  12   0   -2.60    3.40
  13 -13   0    3.80    2.50
  13 -13   0    3.80    2.40
  13 -13   0    5.10    3.00
 -13  13   0    1.50    1.80
 -13  13   0    1.10    1.80
 -13  13   0    4.10    2.30
 -13  13   0    0.60    1.90
 -13  13   0    2.90    2.20
  12 -13   0   -0.20    1.50
  12 -13   0    1.30    2.00
  12 -13   0   -0.70    1.70
 -12  13   0    2.00    1.80
 -12  13   0   -2.80    1.70
 -12  13   0    1.50    1.90
 -12  13   0   -2.30    1.70
 -12  13   0    0.70    1.80
 -12  13   0    1.50    1.90
  11 -13   0   13.60    3.60
  11 -13   0   16.10    3.80
  11 -13   0   11.80    2.80
 -11  13   0   14.20    3.30
 -11  13   0   15.50    3.50
 -11  13   0   13.50    2.30
 -11  13   0    9.30    2.60
 -11  13   0   10.60    2.70
 -11  13   0   11.60    2.90
  10 -13   0   48.20    5.10
  10 -13   0   61.49    5.80
  10 -13   0   49.90    5.50
  10 -13   0   50.19    3.80
 -10  13   0   46.80    5.20
 -10  13   0   44.10    3.70
 -10  13   0   54.09    4.60
 -10  13   0   48.40    4.80
 -10  13   0   56.79    4.80
 -10  13   0   46.70    5.10
   9 -13   0   -2.00    1.30
   9 -13   0   -0.10    1.70
   9 -13   0    0.00    1.70
   9 -13   0    1.60    1.60
  -9  13   0    1.20    1.60
  -9  13   0    0.20    1.80
  -9  13   0    0.10    1.30
  -9  13   0   -0.80    1.00
  -9  13   0    1.50    2.20
  -9  13   0   -0.80    1.60
  -9  13   0    1.30    1.40
   8 -13   0    3.60    1.50
   8 -13   0    3.60    1.70
   8 -13   0    3.00    1.70
   8 -13   0    2.70    1.80
   8 -13   0    4.00    1.90
   8 -13   0    6.00    3.40
  -8  13   0   -0.40    2.00
  -8  13   0    3.50    1.20
  -8  13   0    3.50    1.90
  -8  13   0    2.20    1.90
  -8  13   0    2.20    1.70
  -8  13   0    1.70    1.30
  -8  13   0    9.00    3.30
   7 -13   0    1.20    1.50
   7 -13   0    2.60    2.70
   7 -13   0   -0.40    1.10
   7 -13   0    0.70    1.50
   7 -13   0    0.40    1.30
   7 -13   0    4.20    1.80
  -7  13   0    3.60    1.60
  -7  13   0   -0.60    0.90
  -7  13   0   -1.00    1.20
  -7  13   0    1.70    1.70
  -7  13   0    0.20    1.20
  -7  13   0    2.60    1.90
  -7  13   0    1.20    1.40
  -7  13   0    0.00    2.20
   6 -13   0   11.60    2.60
   6 -13   0   13.00    3.50
   6 -13   0   13.10    3.40
   6 -13   0   12.20    2.70
   6 -13   0    9.70    5.00
   6 -13   0   11.80    2.90
  -6  13   0   10.70    2.80
  -6  13   0   13.60    2.10
  -6  13   0    9.80    2.50
  -6  13   0   13.80    3.00
  -6  13   0    8.40    2.30
  -6  13   0    8.70    2.20
  -6  13   0    6.10    1.90
  -6  13   0    9.70    2.60
   5 -13   0   34.10    3.70
   5 -13   0   31.60    2.10
   5 -13   0   32.10    2.00
   5 -13   0   25.20    2.60
   5 -13   0   30.80    3.30
   5 -13   0   33.10    2.60
   5 -13   0   27.50    4.60
   5 -13   0   36.10    4.00
  -5  13   0   34.40    3.50
  -5  13   0   30.30    2.90
  -5  13   0   35.30    2.90
  -5  13   0   33.10    3.60
  -5  13   0   21.90    4.30
  -5  13   0   53.09    7.70
  -5  13   0   32.20    4.50
  -5  13   0   32.60    4.80
   4 -13   0   -1.90    1.10
   4 -13   0   -1.50    0.90
   4 -13   0   -0.80    1.00
   4 -13   0   -0.30    1.00
   4 -13   0    0.40    0.90
   4 -13   0    0.00    1.20
   4 -13   0   -1.50    1.40
  -4  13   0   -1.50    1.10
  -4  13   0    0.90    1.60
  -4  13   0    1.90    1.60
  -4  13   0    0.40    1.00
  -4  13   0    1.20    1.40
  -4  13   0    1.40    0.90
   3 -13   0   -0.60    1.20
   3 -13   0   -1.40    1.00
   3 -13   0   -0.70    1.10
   3 -13   0    0.20    1.40
   3 -13   0    0.10    1.50
   3 -13   0   -1.80    1.60
   3 -13   0   -1.90    1.00
   3 -13   0   -0.90    0.90
  -3  13   0    1.10    2.10
  -3  13   0    1.40    1.30
  -3  13   0    1.80    1.30
  -3  13   0    0.80    1.20
  -3  13   0    0.30    1.30
  -3  13   0    1.60    1.20
  -3  13   0   -0.60    1.20
   2 -13   0   19.70    3.80
   2 -13   0   25.70    4.10
   2 -13   0   34.90    5.90
   2 -13   0   20.20    3.50
   2 -13   0   21.00    3.30
  -2  13   0   17.50    3.20
  -2  13   0   18.00    2.90
  -2  13   0   16.90    3.40
  -2  13   0   16.40    3.00
  -2  13   0   15.70    3.10
  -2  13   0   14.00    2.30
   1 -13   0    1.70    1.50
   1 -13   0    1.20    0.80
   1 -13   0    1.70    1.60
   1 -13   0    0.20    1.20
   1 -13   0    0.70    1.70
   1 -13   0    1.10    1.70
  -1  13   0   -2.60    1.00
  -1  13   0   -0.50    0.70
  -1  13   0    0.20    1.40
  -1  13   0   -0.70    1.50
  -1  13   0    1.10    1.10
  -1  13   0    3.60    1.60
  -1  13   0   -1.20    1.70
  -1  13   0   -0.40    1.30
  -1  13   0   -0.50    1.20
   0 -13   0   24.70    4.00
   0 -13   0   26.60    4.80
   0 -13   0   26.30    3.70
   0 -13   0   25.80    4.10
   0 -13   0   21.10    3.80
   0 -13   0   30.50    4.50
   0  13   0   19.60    3.10
   0  13   0   27.30    4.30
   0  13   0   27.10    3.00
   0  13   0   21.90    2.10
   0  13   0   26.30    4.10
   0  13   0   31.50    4.10
   0  13   0   22.40    3.90
   0  13   0   22.20    1.60
  -1 -13   0    1.00    2.00
  -1 -13   0   -4.00    2.20
  -1 -13   0    0.40    1.60
  -1 -13   0   -0.50    1.30
  -1 -13   0    2.00    2.20
  -1 -13   0   -1.10    1.50
  -1 -13   0   -0.60    1.40
   1  13   0   -1.10    1.80
   1  13   0    2.00    1.80
   1  13   0    0.40    1.40
   1  13   0    1.20    1.80
   1  13   0    1.30    1.50
   1  13   0    2.10    1.90
   1  13   0   -0.70    1.40
  -2 -13   0   20.20    3.40
  -2 -13   0   23.20    4.00
  -2 -13   0   23.60    4.50
  -2 -13   0   23.50    3.80
  -2 -13   0   25.30    5.00
  -2 -13   0   23.60    4.60
   2  13   0   16.30    3.10
   2  13   0   23.90    4.30
   2  13   0   20.70    3.80
   2  13   0   19.90    4.00
   2  13   0   14.80    3.20
   2  13   0   21.40    4.20
   2  13   0   20.10    3.20
  -3 -13   0   10.20    2.90
  -3 -13   0    9.10    2.90
  -3 -13   0   10.50    3.50
  -3 -13   0   10.80    3.40
  -3 -13   0    7.50    2.40
   3  13   0    6.10    2.70
   3  13   0    5.70    2.60
   3  13   0   10.50    2.60
   3  13   0    7.60    2.40
   3  13   0    8.10    2.80
   3  13   0    9.80    3.20
  -4 -13   0   34.60    4.70
  -4 -13   0   40.70    5.40
  -4 -13   0   36.90    5.50
  -4 -13   0   30.50    5.60
  -4 -13   0   26.80    4.70
  -4 -13   0   33.90    4.80
   4  13   0   45.50    6.70
   4  13   0   38.00    5.90
   4  13   0   36.20    4.50
   4  13   0   32.30    4.70
   4  13   0   34.50    5.30
   4  13   0   31.80    4.70
  -5 -13   0    0.70    2.40
  -5 -13   0    4.50    2.60
  -5 -13   0    1.00    2.20
  -5 -13   0    4.50    2.70
  -5 -13   0    8.70    2.70
   5  13   0    1.90    3.40
   5  13   0    6.80    2.70
   5  13   0    1.30    2.00
   5  13   0    2.10    2.60
   5  13   0   -3.00    2.50
  12 -14   0    1.40    2.10
  12 -14   0    1.30    2.40
  12 -14   0    0.80    2.30
 -12  14   0   -0.30    1.80
 -12  14   0   -0.90    1.60
 -12  14   0   -0.70    2.10
 -12  14   0   -0.60    1.80
 -12  14   0   -0.60    1.80
  11 -14   0   32.00    5.70
  11 -14   0   35.50    5.40
  11 -14   0   34.90    5.90
 -11  14   0   34.80    3.30
 -11  14   0   34.60    4.70
 -11  14   0   30.40    4.80
 -11  14   0   34.70    4.80
 -11  14   0   37.80    5.00
 -11  14   0   36.60    4.60
  10 -14   0   12.50    3.50
  10 -14   0   14.20    2.80
  10 -14   0   14.40    3.90
  10 -14   0   11.40    3.30
 -10  14   0    9.40    2.70
 -10  14   0   12.80    2.90
 -10  14   0   15.40    2.90
 -10  14   0   13.50    3.00
 -10  14   0    9.30    2.80
 -10  14   0   11.00    2.20
   9 -14   0   -0.40    1.40
   9 -14   0    1.90    1.90
   9 -14   0    1.80    1.70
   9 -14   0    5.20    1.90
  -9  14   0   -1.40    1.00
  -9  14   0    0.20    1.40
  -9  14   0    1.50    1.60
  -9  14   0    1.00    1.50
  -9  14   0    1.20    1.50
  -9  14   0    1.70    1.70
   8 -14   0    3.80    2.00
   8 -14   0    2.80    2.60
   8 -14   0    3.00    2.00
   8 -14   0    3.00    3.50
   8 -14   0    5.60    2.00
  -8  14   0    4.80    2.40
  -8  14   0    3.70    2.80
  -8  14   0    2.60    2.40
  -8  14   0    6.50    2.00
  -8  14   0    2.30    1.90
  -8  14   0    3.40    1.30
  -8  14   0    3.50    1.80
   7 -14   0   -0.90    1.60
   7 -14   0    4.00    1.90
   7 -14   0    4.10    2.40
   7 -14   0   -0.70    2.10
   7 -14   0    3.80    1.80
  -7  14   0    7.70    2.50
  -7  14   0    2.50    1.50
  -7  14   0    2.40    2.10
  -7  14   0    2.60    1.50
  -7  14   0    4.00    1.50
  -7  14   0    2.10    1.80
  -7  14   0    4.50    1.70
   6 -14   0    1.10    1.50
   6 -14   0    0.20    0.90
   6 -14   0    2.10    2.20
   6 -14   0    0.00    1.60
   6 -14   0   -2.50    1.60
   6 -14   0    1.70    1.50
  -6  14   0   -0.60    1.30
  -6  14   0   -0.80    1.20
  -6  14   0    0.70    2.00
  -6  14   0   -0.50    1.40
  -6  14   0   -0.50    1.40
  -6  14   0    0.10    1.00
  -6  14   0    1.30    1.60
   5 -14   0   36.70    2.90
   5 -14   0   33.60    5.60
   5 -14   0   44.20    4.40
   5 -14   0   36.00    2.20
   5 -14   0   46.00    6.20
   5 -14   0   27.90    3.90
   5 -14   0   43.20    6.00
   5 -14   0   31.50    2.40
  -5  14   0   34.70    2.90
  -5  14   0   35.50    4.40
  -5  14   0   32.20    5.10
  -5  14   0   36.00    3.40
  -5  14   0   34.70    4.90
  -5  14   0   41.60    7.10
  -5  14   0   24.60    4.00
   4 -14   0    8.30    2.90
   4 -14   0    7.40    2.10
   4 -14   0    5.10    1.70
   4 -14   0   13.40    3.20
   4 -14   0    9.20    1.70
   4 -14   0    2.60    2.60
   4 -14   0   11.40    3.00
   4 -14   0    6.50    2.50
  -4  14   0    7.60    1.80
  -4  14   0    4.70    2.10
  -4  14   0    6.00    2.20
  -4  14   0    9.40    2.70
  -4  14   0    4.40    1.80
  -4  14   0    3.50    2.10
  -4  14   0    5.30    2.20
   3 -14   0    8.60    2.10
   3 -14   0    9.10    3.10
   3 -14   0    8.60    1.80
   3 -14   0   11.70    2.90
   3 -14   0    5.80    2.00
   3 -14   0    7.80    2.90
   3 -14   0    6.20    1.80
  -3  14   0    8.00    2.10
  -3  14   0    8.50    2.10
  -3  14   0    8.80    2.50
  -3  14   0    8.80    2.80
  -3  14   0   11.90    2.70
  -3  14   0    8.20    2.40
  -3  14   0    9.80    3.00
   2 -14   0   64.89    5.60
   2 -14   0   62.19    3.80
   2 -14   0   50.79    5.90
   2 -14   0   58.09    5.00
   2 -14   0   55.69    5.40
   2 -14   0   61.89    4.30
  -2  14   0   66.69    5.80
  -2  14   0   61.89    4.60
  -2  14   0   63.09    5.30
  -2  14   0   55.29    5.80
  -2  14   0   53.89    5.80
  -2  14   0   63.79    4.50
   1 -14   0   46.90    5.00
   1 -14   0   53.19    4.80
   1 -14   0   56.39    5.50
   1 -14   0   50.39    4.10
   1 -14   0   57.99    6.30
   1 -14   0   51.49    5.30
  -1  14   0   48.00    7.80
  -1  14   0   48.60    2.80
  -1  14   0   53.69    4.80
  -1  14   0   56.79    4.30
  -1  14   0   45.60    4.20
  -1  14   0   49.30    5.30
  -1  14   0   56.09    5.50
  -1  14   0   52.19    5.80
   0 -14   0   48.10    5.10
   0 -14   0   46.80    5.10
   0 -14   0   38.80    5.50
   0 -14   0   44.00    4.40
   0 -14   0   44.70    6.80
   0 -14   0   47.40    4.80
   0  14   0   51.99    7.20
   0  14   0   39.30    4.90
   0  14   0   47.30    4.40
   0  14   0   51.69    4.30
   0  14   0   52.19    5.00
   0  14   0   55.29    5.20
   0  14   0   48.60    5.40
  -1 -14   0   -1.50    1.90
  -1 -14   0   -0.10    2.10
  -1 -14   0    0.20    1.80
  -1 -14   0    1.10    2.50
  -1 -14   0    0.10    2.10
  -1 -14   0   -1.40    1.50
   1  14   0    2.90    2.20
   1  14   0    1.40    2.40
   1  14   0    6.60    2.50
   1  14   0   -2.10    1.90
   1  14   0    1.50    1.80
   1  14   0   -0.20    1.70
  -2 -14   0    1.80    2.10
  -2 -14   0    3.80    2.50
  -2 -14   0    0.10    1.80
  -2 -14   0    1.00    1.70
  -2 -14   0   -0.90    1.90
   2  14   0    3.20    2.10
   2  14   0    1.90    1.90
   2  14   0    1.40    2.30
   2  14   0    0.70    2.10
   2  14   0   -0.30    2.00
   2  14   0    0.90    1.90
  -3 -14   0   65.79    6.80
  -3 -14   0   54.79    6.20
  -3 -14   0   52.69    5.50
  -3 -14   0   52.29    6.00
  -3 -14   0   56.19    5.40
  -3 -14   0   61.99    5.60
   3  14   0   56.99    5.90
   3  14   0   51.59    5.30
   3  14   0   54.59    6.40
   3  14   0   58.19    6.60
   3  14   0   60.99    6.10
   3  14   0   58.29    5.60
  -4 -14   0   11.20    3.30
  -4 -14   0   12.50    3.60
  -4 -14   0   11.10    3.70
  -4 -14   0   14.30    3.90
  -4 -14   0    9.00    2.80
  -4 -14   0    8.40    3.50
   4  14   0   17.50    4.50
   4  14   0   16.90    3.60
   4  14   0   14.50    3.90
   4  14   0   15.80    4.10
  11 -15   0   12.30    3.90
  11 -15   0    3.30    2.50
  11 -15   0    1.10    3.00
 -11  15   0    1.80    2.10
 -11  15   0    7.10    2.40
 -11  15   0    5.70    2.30
 -11  15   0    3.70    2.10
 -11  15   0    4.40    2.30
  10 -15   0   37.70    5.50
  10 -15   0   46.60    5.10
  10 -15   0   47.50    4.60
  10 -15   0   42.90    6.50
 -10  15   0   39.00    4.70
 -10  15   0   45.50    3.90
 -10  15   0   40.70    4.50
 -10  15   0   45.00    4.50
 -10  15   0   45.80    4.60
   9 -15   0    2.20    2.40
   9 -15   0   -2.40    1.70
   9 -15   0    1.10    1.70
   9 -15   0    4.10    2.40
  -9  15   0    1.10    1.60
  -9  15   0    2.40    2.00
  -9  15   0    1.30    2.00
  -9  15   0   -1.70    1.50
  -9  15   0    0.10    1.30
  -9  15   0   -0.80    1.50
   8 -15   0    0.30    1.70
   8 -15   0    2.00    1.80
   8 -15   0    1.20    2.00
   8 -15   0    1.10    1.90
  -8  15   0    2.10    1.80
  -8  15   0    1.70    1.80
  -8  15   0   -3.20    1.30
  -8  15   0    0.70    1.20
  -8  15   0    1.40    1.70
  -8  15   0    0.80    1.90
   7 -15   0    4.70    2.90
   7 -15   0    2.30    1.60
   7 -15   0   -0.70    2.20
   7 -15   0    4.50    2.30
   7 -15   0    1.30    3.60
  -7  15   0    6.70    2.60
  -7  15   0    0.40    1.50
  -7  15   0    7.10    3.40
  -7  15   0    5.40    2.10
  -7  15   0    0.50    1.80
  -7  15   0    2.50    4.40
  -7  15   0    3.60    1.40
   6 -15   0    2.40    2.10
   6 -15   0    0.30    1.90
   6 -15   0    0.60    1.20
   6 -15   0    2.60    2.30
   6 -15   0    1.10    1.90
  -6  15   0   -1.60    1.70
  -6  15   0    2.00    1.30
  -6  15   0    1.10    1.80
  -6  15   0    3.00    1.50
  -6  15   0    4.20    2.00
  -6  15   0    3.30    2.40
  -6  15   0    3.40    2.20
   5 -15   0   -1.30    1.60
   5 -15   0    0.80    1.80
   5 -15   0    4.70    2.70
   5 -15   0   -1.90    1.50
   5 -15   0   -0.30    1.30
   5 -15   0    1.00    1.80
   5 -15   0   -0.80    1.20
  -5  15   0    1.20    1.40
  -5  15   0    0.10    3.00
  -5  15   0    1.30    1.30
  -5  15   0   -3.10    1.50
  -5  15   0   -0.70    1.80
  -5  15   0    1.20    2.00
  -5  15   0   -1.50    1.90
   4 -15   0   -1.20    2.00
   4 -15   0    1.10    2.10
   4 -15   0    2.70    1.80
   4 -15   0    3.70    2.10
   4 -15   0    0.90    1.40
   4 -15   0    0.90    1.70
   4 -15   0    2.80    1.60
  -4  15   0    2.70    1.90
  -4  15   0    2.90    2.00
  -4  15   0    0.40    1.40
  -4  15   0   -0.50    1.70
  -4  15   0    2.80    2.00
  -4  15   0    1.40    1.80
  -4  15   0    2.20    1.80
   3 -15   0    5.30    2.40
   3 -15   0    2.40    2.20
   3 -15   0    5.40    2.50
   3 -15   0    3.30    1.80
   3 -15   0    2.60    2.70
   3 -15   0    2.70    2.20
   3 -15   0    5.30    1.70
  -3  15   0    3.70    2.00
  -3  15   0    0.70    1.80
  -3  15   0    3.60    2.00
  -3  15   0    4.20    1.90
  -3  15   0    2.00    2.00
  -3  15   0    3.40    1.70
  -3  15   0    8.00    2.00
   2 -15   0    0.20    1.60
   2 -15   0    1.60    1.70
   2 -15   0    8.50    2.70
   2 -15   0    5.80    2.70
   2 -15   0    8.20    3.10
   2 -15   0   13.00    3.80
  -2  15   0    5.60    2.40
  -2  15   0    4.60    2.00
  -2  15   0    4.80    2.20
  -2  15   0    3.50    2.40
  -2  15   0    3.60    1.80
  -2  15   0    5.10    2.20
  -2  15   0    5.40    2.80
   1 -15   0  100.29    6.20
   1 -15   0   82.19    7.10
   1 -15   0   84.49    7.00
   1 -15   0   91.49    8.10
   1 -15   0   92.19    7.20
  -1  15   0   91.09    5.70
  -1  15   0   80.59    6.40
  -1  15   0   94.39    7.40
  -1  15   0   87.99    5.90
  -1  15   0   66.79    4.00
  -1  15   0   97.89    7.40
  -1  15   0   77.79    7.70
  -1  15   0   99.89    7.00
   0 -15   0    4.80    2.20
   0 -15   0    6.80    2.70
   0 -15   0    1.30    2.30
   0 -15   0    6.80    2.80
   0  15   0    5.20    2.60
   0  15   0    4.20    2.60
   0  15   0    5.70    2.10
   0  15   0    4.30    2.70
   0  15   0   13.20    3.80
   0  15   0    7.90    2.60
  -1 -15   0   11.70    3.90
  -1 -15   0   11.00    3.40
  -1 -15   0   13.10    3.40
  -1 -15   0   12.00    3.30
  -1 -15   0   11.70    2.90
   1  15   0    9.20    2.90
   1  15   0    8.20    3.00
   1  15   0   15.30    3.50
   1  15   0   11.60    3.60
   1  15   0   16.20    3.90
   1  15   0    7.90    3.00
  -2 -15   0   16.70    3.40
  -2 -15   0   15.40    3.60
  -2 -15   0   11.80    3.70
  -2 -15   0    7.70    2.80
  -2 -15   0    8.20    2.60
  -2 -15   0    4.30    2.60
   2  15   0    8.40    3.60
   2  15   0   12.60    3.70
   2  15   0    0.60    3.60
   2  15   0   12.20    4.70
   2  15   0    4.80    2.50
   2  15   0   27.30    4.70
   9 -16   0   -2.90    2.60
   9 -16   0    1.20    2.00
   9 -16   0    0.60    1.80
   9 -16   0   -0.10    2.90
  -9  16   0   -0.10    1.90
  -9  16   0   -1.70    1.90
  -9  16   0   -1.00    2.10
  -9  16   0    2.70    2.40
  -9  16   0    2.40    2.00
  -9  16   0   -3.20    1.60
   8 -16   0   -1.30    1.50
   8 -16   0   -0.50    1.70
   8 -16   0    1.10    2.70
  -8  16   0    3.10    2.30
  -8  16   0    1.10    1.70
  -8  16   0   -2.40    1.70
  -8  16   0    0.50    2.50
  -8  16   0   -2.00    1.90
  -8  16   0   -0.80    1.80
   7 -16   0   -1.90    2.00
   7 -16   0    1.50    2.00
   7 -16   0    0.00    1.90
   7 -16   0    0.00    2.40
  -7  16   0    1.80    2.00
  -7  16   0    1.00    2.00
  -7  16   0   -0.60    1.50
  -7  16   0    1.40    1.80
  -7  16   0    1.00    1.80
  -7  16   0   -0.10    2.10
   6 -16   0    7.70    2.70
   6 -16   0    5.00    2.80
   6 -16   0    5.00    2.70
   6 -16   0    8.80    3.00
  -6  16   0   13.80    2.90
  -6  16   0    7.70    2.00
  -6  16   0    8.50    4.20
  -6  16   0    8.80    2.90
  -6  16   0   10.60    2.80
   5 -16   0    4.50    2.70
   5 -16   0    2.20    2.10
   5 -16   0   -4.00    2.20
   5 -16   0    3.40    2.60
   5 -16   0   -1.80    1.80
  -5  16   0    3.70    2.70
  -5  16   0    1.60    1.70
  -5  16   0    4.70    2.30
  -5  16   0    3.00    1.80
  -5  16   0    0.90    2.40
  -5  16   0    2.00    2.00
  -5  16   0   -0.60    1.80
   4 -16   0   37.50    5.60
   4 -16   0   35.60    4.00
   4 -16   0   29.70    5.10
   4 -16   0   46.10    5.10
   4 -16   0   44.30    6.70
  -4  16   0   36.30    4.00
  -4  16   0   33.20    4.50
  -4  16   0   28.30    4.90
  -4  16   0   34.00    4.70
  -4  16   0   32.10    3.90
  -4  16   0   34.90    5.70
  -4  16   0   37.70    5.50
   3 -16   0    1.40    2.80
   3 -16   0   -0.30    2.10
   3 -16   0    2.20    2.30
   3 -16   0   -3.50    1.40
   3 -16   0    0.50    1.30
   3 -16   0    2.90    2.00
   3 -16   0    2.70    2.10
  -3  16   0   -4.50    1.40
  -3  16   0   -0.20    1.70
  -3  16   0   -0.70    2.70
  -3  16   0    0.70    1.60
  -3  16   0   -2.60    2.20
  -3  16   0   -2.40    1.50
  -3  16   0   -0.40    1.50
  -3  16   0    2.40    2.00
   2 -16   0   37.90    5.50
   2 -16   0   31.70    5.60
   2 -16   0   38.40    5.90
   2 -16   0   30.00    5.40
   2 -16   0   35.20    4.40
  -2  16   0   43.00    4.70
  -2  16   0   29.10    4.90
  -2  16   0   31.80    5.40
  -2  16   0   48.40    5.00
  -2  16   0   34.20    4.70
  -2  16   0   50.89    5.60
   1 -16   0    6.60    2.70
   1 -16   0    8.60    3.60
   1 -16   0    2.40    2.30
   1 -16   0    4.50    2.50
   1 -16   0    8.10    2.90
  -1  16   0    9.40    3.10
  -1  16   0   11.80    6.30
  -1  16   0    6.80    2.40
  -1  16   0    6.80    2.50
  -1  16   0    6.70    3.00
  -1  16   0    7.60    4.60
   0 -16   0    7.50    3.10
   0 -16   0    5.90    2.70
   0 -16   0   10.10    3.10
   0 -16   0   13.30    3.60
   0 -16   0    9.40    3.20
   0  16   0    8.80    3.30
   0  16   0    8.70    3.10
   0  16   0   13.30    3.20
   0  16   0   14.90    6.20
   0  16   0   11.30    3.30
   0  16   0   21.30    4.30
  -2  17  -1   14.30    3.20
  -2  17  -1   13.30    3.60
  -2  17  -1   13.00    3.50
  -2  17  -1   16.80    4.00
  -2  17  -1    7.20    2.30
   2 -17   1   12.70    3.50
   2 -17   1    8.70    3.90
   2 -17   1    8.10    3.50
  -3  17  -1    2.30    3.10
  -3  17  -1   -1.50    2.20
  -3  17  -1    0.10    2.10
  -3  17  -1    0.70    1.80
  -3  17  -1   -0.60    1.90
  -3  17  -1   -1.90    2.70
  -3  17  -1   -1.50    1.80
  -3  17  -1   -0.30    2.00
   3 -17   1   -0.50    3.40
   3 -17   1    1.10    2.60
   3 -17   1   -5.10    2.40
   3 -17   1   -1.40    2.10
  -4  17  -1    3.60    2.10
  -4  17  -1    2.40    2.20
  -4  17  -1    0.80    2.00
  -4  17  -1    1.50    2.30
  -4  17  -1   -0.50    1.90
  -4  17  -1    5.00    3.10
  -4  17  -1    5.70    3.10
   4 -17   1    2.50    2.10
   4 -17   1    5.80    2.60
   4 -17   1   -1.60    2.90
   4 -17   1    0.20    2.20
  -5  17  -1   38.00    3.90
  -5  17  -1   44.90    4.70
  -5  17  -1   39.60    4.40
  -5  17  -1   49.10    5.10
  -5  17  -1   43.50    6.30
  -5  17  -1   45.50    5.70
   5 -17   1   46.00    6.70
   5 -17   1   56.29    5.90
   5 -17   1   42.50    4.40
   5 -17   1   51.59    6.30
  -6  17  -1    2.90    2.40
  -6  17  -1    1.20    2.00
  -6  17  -1   -0.40    2.00
  -6  17  -1    1.00    2.20
  -6  17  -1    4.40    2.90
   6 -17   1    5.20    3.00
   6 -17   1    2.70    2.60
   6 -17   1    1.30    1.80
   6 -17   1    3.10    2.40
  -7  17  -1    3.10    2.40
  -7  17  -1    3.40    2.40
  -7  17  -1    1.50    2.40
  -7  17  -1    2.20    2.80
  -7  17  -1    1.90    2.30
   7 -17   1    2.30    2.60
   7 -17   1    4.00    2.40
   7 -17   1    0.20    2.40
   7 -17   1    6.10    2.60
   1  16  -1   12.70    3.80
   1  16  -1   18.70    3.80
   1  16  -1    9.50    3.50
   1  16  -1   14.30    3.60
   1  16  -1    9.30    3.00
   1  16  -1   21.70    4.00
  -1 -16   1   21.60    4.80
  -1 -16   1    8.90    3.50
  -1 -16   1   11.20    2.80
  -1 -16   1   26.00    4.10
  -1 -16   1   13.30    3.50
  -1 -16   1   13.40    3.50
   0  16  -1    0.40    2.40
   0  16  -1    2.30    2.20
   0  16  -1   -1.10    1.90
   0  16  -1    3.30    3.90
   0  16  -1    2.70    2.20
   0 -16   1    4.60    2.50
   0 -16   1    1.90    2.00
   0 -16   1   -0.40    2.40
   0 -16   1   -3.60    2.50
  -1  16  -1    3.20    2.40
  -1  16  -1    2.50    2.20
  -1  16  -1    2.70    2.00
  -1  16  -1   -3.50    2.30
  -1  16  -1   -1.30    2.40
  -1  16  -1    0.70    2.00
  -1  16  -1    4.20    2.30
   1 -16   1   -2.40    1.80
   1 -16   1   -3.20    2.00
   1 -16   1    0.70    2.00
   1 -16   1    2.40    2.20
   1 -16   1    1.30    2.00
   1 -16   1    0.10    2.20
  -2  16  -1    1.90    2.30
  -2  16  -1   -1.70    1.70
  -2  16  -1   -1.50    2.00
  -2  16  -1   -2.00    1.90
  -2  16  -1   -1.50    2.50
  -2  16  -1   -1.10    1.20
  -2  16  -1    1.70    1.80
  -2  16  -1   -1.90    1.80
   2 -16   1    2.60    2.10
   2 -16   1   -3.50    1.70
   2 -16   1   -2.30    1.60
   2 -16   1   -2.50    1.50
   2 -16   1    0.10    2.00
   2 -16   1    1.10    2.50
  -3  16  -1    3.70    2.10
  -3  16  -1    0.80    1.60
  -3  16  -1    4.10    2.70
  -3  16  -1    3.70    2.10
  -3  16  -1    3.30    1.60
  -3  16  -1    5.20    2.60
  -3  16  -1   -0.70    2.00
  -3  16  -1    4.40    2.10
   3 -16   1    4.60    1.80
   3 -16   1    1.70    2.20
   3 -16   1    3.30    2.40
   3 -16   1    1.60    2.20
   3 -16   1    4.90    2.50
   3 -16   1    4.50    1.90
   3 -16   1    7.60    3.40
  -4  16  -1    4.20    2.50
  -4  16  -1    4.30    2.30
  -4  16  -1    5.60    2.20
  -4  16  -1    5.30    2.80
  -4  16  -1    9.00    2.70
  -4  16  -1    6.00    1.80
  -4  16  -1    1.90    2.70
   4 -16   1   -0.90    2.40
   4 -16   1    6.30    3.00
   4 -16   1    4.20    2.00
   4 -16   1    3.30    2.00
   4 -16   1    3.30    2.10
   4 -16   1    2.10    2.20
  -5  16  -1    8.30    2.80
  -5  16  -1    7.00    2.40
  -5  16  -1    9.30    2.80
  -5  16  -1    5.10    2.80
  -5  16  -1    9.40    2.10
  -5  16  -1    7.30    2.50
  -5  16  -1    8.00    2.80
   5 -16   1    6.60    2.50
   5 -16   1   14.10    3.40
   5 -16   1    7.90    4.30
   5 -16   1    8.80    2.30
   5 -16   1    8.40    2.90
  -6  16  -1    6.70    2.20
  -6  16  -1    6.90    2.70
  -6  16  -1    7.40    2.00
  -6  16  -1    5.90    2.30
  -6  16  -1    8.70    2.90
  -6  16  -1    8.10    2.20
   6 -16   1   10.70    3.30
   6 -16   1    5.70    2.60
   6 -16   1    5.10    2.60
   6 -16   1    9.10    2.70
  -7  16  -1   10.90    1.90
  -7  16  -1   14.80    3.00
  -7  16  -1   12.10    3.40
  -7  16  -1   12.20    3.00
  -7  16  -1    6.80    3.10
  -7  16  -1   15.50    3.10
   7 -16   1   10.60    3.10
   7 -16   1   13.40    3.20
   7 -16   1    8.50    2.90
   7 -16   1   12.00    2.90
  -8  16  -1   -1.10    1.50
  -8  16  -1    0.30    1.40
  -8  16  -1   -0.10    2.10
  -8  16  -1   -2.80    1.50
  -8  16  -1   -1.40    1.60
  -8  16  -1   -0.10    1.80
   8 -16   1   -0.30    1.90
   8 -16   1    2.40    2.40
   8 -16   1    4.10    2.50
  -9  16  -1    1.20    2.00
  -9  16  -1    4.70    2.40
  -9  16  -1    1.10    2.10
  -9  16  -1    4.70    2.10
  -9  16  -1    2.40    2.40
   9 -16   1    5.10    2.90
   9 -16   1    6.70    2.70
   9 -16   1    3.30    2.40
   9 -16   1    3.50    2.00
   3  15  -1   10.30    3.40
   3  15  -1    9.80    3.00
   3  15  -1    5.80    3.00
   3  15  -1    7.70    3.40
   3  15  -1   12.00    3.60
  -3 -15   1   11.00    3.10
  -3 -15   1   12.10    2.90
  -3 -15   1   11.00    3.40
  -3 -15   1    4.60    2.70
  -3 -15   1   11.80    3.00
  -3 -15   1    6.00    2.90
   2  15  -1   32.70    5.30
   2  15  -1   37.30    5.00
   2  15  -1   37.80    5.20
   2  15  -1   39.00    5.60
   2  15  -1   33.50    4.70
   2  15  -1   36.60    5.30
  -2 -15   1   40.60    4.60
  -2 -15   1   51.39    5.40
  -2 -15   1   48.40    7.40
  -2 -15   1   36.00    5.40
  -2 -15   1   41.10    5.60
  -2 -15   1   41.30    4.50
   1  15  -1   39.80    5.70
   1  15  -1   41.50    4.70
   1  15  -1   37.70    5.40
   1  15  -1   42.60    8.10
   1  15  -1   34.70    4.60
  -1 -15   1   46.20    4.80
  -1 -15   1   42.50    6.00
  -1 -15   1   40.60    6.60
  -1 -15   1   46.50    6.10
  -1 -15   1   40.90    5.60
   0  15  -1    6.70    2.30
   0  15  -1   11.20    3.30
   0  15  -1   10.60    3.40
   0  15  -1    6.50    2.30
   0  15  -1    3.50    2.50
   0  15  -1   11.20    3.30
   0  15  -1    4.50    2.20
   0 -15   1    5.60    2.40
   0 -15   1    4.10    2.10
   0 -15   1    7.40    2.40
   0 -15   1    5.90    2.50
   0 -15   1    6.40    2.80
   0 -15   1    5.60    2.30
  -1  15  -1   33.10    5.10
  -1  15  -1   44.00    3.90
  -1  15  -1   42.90    6.00
  -1  15  -1   42.90    5.70
  -1  15  -1   38.50    4.90
  -1  15  -1   41.20    4.20
  -1  15  -1   43.70    4.60
  -1  15  -1   37.00    2.70
   1 -15   1   49.50    5.30
   1 -15   1   47.10    6.20
   1 -15   1   44.80    5.60
   1 -15   1   41.30    3.80
   1 -15   1   41.90    4.70
  -2  15  -1   -1.20    1.60
  -2  15  -1    1.30    1.50
  -2  15  -1    3.20    1.70
  -2  15  -1   -3.70    1.50
  -2  15  -1    0.20    1.40
  -2  15  -1   -1.80    1.50
  -2  15  -1   -2.40    1.40
  -2  15  -1    2.20    1.20
   2 -15   1    0.70    1.60
   2 -15   1    1.90    1.60
   2 -15   1   -0.20    2.10
   2 -15   1    1.10    2.10
   2 -15   1    0.80    2.00
   2 -15   1   -1.10    1.60
  -3  15  -1  120.29    8.50
  -3  15  -1  121.59    8.00
  -3  15  -1  120.99    7.50
  -3  15  -1  125.09    6.30
  -3  15  -1  164.98   11.00
  -3  15  -1  120.09    7.30
  -3  15  -1  118.29    6.70
   3 -15   1  132.49    9.20
   3 -15   1  117.49    6.70
   3 -15   1  121.99    6.20
   3 -15   1  128.49    8.20
   3 -15   1  118.49    8.20
   3 -15   1  122.99    5.70
   3 -15   1  144.49    9.00
  -4  15  -1    0.40    1.80
  -4  15  -1    4.70    1.70
  -4  15  -1    5.80    2.10
  -4  15  -1    3.50    2.30
  -4  15  -1    3.90    2.00
  -4  15  -1    6.60    2.30
  -4  15  -1    6.60    2.50
   4 -15   1    6.80    2.40
   4 -15   1    4.20    2.30
   4 -15   1    2.60    1.70
   4 -15   1    3.30    1.80
   4 -15   1    6.30    2.50
   4 -15   1    2.50    1.20
   4 -15   1    4.70    1.90
  -5  15  -1    8.80    2.80
  -5  15  -1   12.20    3.00
  -5  15  -1   10.50    3.00
  -5  15  -1   10.90    2.70
  -5  15  -1    9.70    2.60
  -5  15  -1    8.90    2.60
  -5  15  -1   10.50    1.90
   5 -15   1    6.60    2.80
   5 -15   1    6.60    1.90
   5 -15   1    9.40    2.40
   5 -15   1    8.60    2.90
   5 -15   1    6.70    2.70
  -6  15  -1    4.80    2.00
  -6  15  -1    1.60    1.70
  -6  15  -1    3.80    1.40
  -6  15  -1    1.50    1.90
  -6  15  -1    3.50    2.00
  -6  15  -1    5.00    2.10
  -6  15  -1    7.20    2.00
   6 -15   1    3.20    2.30
   6 -15   1    0.00    1.80
   6 -15   1    3.50    2.00
   6 -15   1    1.70    2.20
  -7  15  -1   16.30    3.00
  -7  15  -1   14.50    3.20
  -7  15  -1   11.80    2.60
  -7  15  -1    8.90    2.60
  -7  15  -1   12.40    2.00
  -7  15  -1    9.00    2.80
  -7  15  -1    6.00    3.90
   7 -15   1   14.40    3.30
   7 -15   1    8.60    2.90
   7 -15   1    7.40    3.20
   7 -15   1   13.20    3.50
   7 -15   1   11.20    3.50
  -8  15  -1   19.80    3.50
  -8  15  -1   18.60    3.60
  -8  15  -1   15.40    2.20
  -8  15  -1   17.10    4.00
   8 -15   1   17.90    4.10
   8 -15   1   23.80    3.40
   8 -15   1   16.50    3.70
   8 -15   1   15.80    3.40
  -9  15  -1   -2.90    1.30
  -9  15  -1   -0.80    1.10
  -9  15  -1   -0.70    1.50
  -9  15  -1    0.00    1.70
  -9  15  -1    2.20    1.80
  -9  15  -1    1.60    1.90
   9 -15   1    2.50    2.50
   9 -15   1    0.60    1.80
   9 -15   1    0.80    1.80
   9 -15   1    0.50    2.00
 -10  15  -1    2.10    1.80
 -10  15  -1    0.70    1.50
 -10  15  -1    0.90    1.70
 -10  15  -1    1.00    1.70
 -10  15  -1    0.30    1.90
 -10  15  -1    0.00    1.70
  10 -15   1    4.80    2.30
  10 -15   1   -2.70    2.30
  10 -15   1    6.80    2.70
  10 -15   1    5.70    2.10
 -11  15  -1    5.10    3.70
 -11  15  -1    1.50    1.90
 -11  15  -1    2.60    2.20
 -11  15  -1    1.90    2.00
 -11  15  -1   -0.80    1.80
  11 -15   1    0.90    1.80
  11 -15   1    3.60    4.50
   5  14  -1    3.30    2.60
   5  14  -1    1.80    3.50
   5  14  -1    0.50    2.00
   5  14  -1    5.00    3.40
   5  14  -1   -0.80    2.90
  -5 -14   1   -1.00    2.40
  -5 -14   1    0.20    2.10
  -5 -14   1   -0.30    2.10
  -5 -14   1    0.20    2.00
  -5 -14   1    0.40    2.60
   4  14  -1   29.80    4.60
   4  14  -1   22.20    4.20
   4  14  -1   26.80    4.80
   4  14  -1   32.10    5.30
   4  14  -1   28.40    4.60
  -4 -14   1   30.50    4.50
  -4 -14   1   27.90    4.50
  -4 -14   1   37.90    5.60
  -4 -14   1   29.10    4.80
  -4 -14   1   16.00    3.40
  -4 -14   1   31.70    5.40
   3  14  -1   20.40    4.30
   3  14  -1   18.90    3.80
   3  14  -1   18.80    4.10
   3  14  -1   20.50    4.10
   3  14  -1   16.90    3.30
   3  14  -1   14.20    3.50
  -3 -14   1   14.20    3.50
  -3 -14   1   17.50    3.30
  -3 -14   1   27.50    4.70
  -3 -14   1   21.70    3.70
  -3 -14   1   29.00    4.50
  -3 -14   1   20.00    4.50
   2  14  -1   -0.30    2.00
   2  14  -1    0.00    2.50
   2  14  -1    1.60    2.30
   2  14  -1    1.20    1.70
   2  14  -1    0.30    1.90
   2  14  -1   -0.80    1.80
   2  14  -1    3.40    2.00
  -2 -14   1    1.40    2.00
  -2 -14   1    0.80    1.90
  -2 -14   1    1.30    2.00
  -2 -14   1    0.70    1.50
  -2 -14   1    3.70    1.90
  -2 -14   1    0.60    1.60
  -2 -14   1   -0.80    2.00
   1  14  -1    3.90    2.10
   1  14  -1    1.90    2.20
   1  14  -1    4.60    2.00
   1  14  -1    4.10    2.20
   1  14  -1    1.20    1.90
   1  14  -1    5.40    2.30
   1  14  -1    5.70    2.70
  -1 -14   1    5.30    2.60
  -1 -14   1    3.10    2.10
  -1 -14   1    7.00    2.60
  -1 -14   1    8.50    2.90
  -1 -14   1    5.30    2.30
  -1 -14   1    1.80    1.90
   0  14  -1   45.60    5.40
   0  14  -1   49.99    4.70
   0  14  -1   45.20    2.40
   0  14  -1   41.10    4.00
   0  14  -1   44.50    4.30
   0  14  -1   45.10    4.50
   0  14  -1   43.40    5.80
   0  14  -1   48.80    5.20
   0 -14   1   44.80    4.80
   0 -14   1   42.10    4.40
   0 -14   1   46.30    4.30
   0 -14   1   44.70    4.70
   0 -14   1   53.99    5.20
   0 -14   1   44.60    5.50
  -1  14  -1    0.60    1.40
  -1  14  -1    2.70    1.80
  -1  14  -1    1.50    2.00
  -1  14  -1    0.40    1.40
  -1  14  -1   -4.10    1.40
  -1  14  -1    1.00    1.30
  -1  14  -1    0.90    0.80
  -1  14  -1    2.70    1.50
   1 -14   1    0.20    1.70
   1 -14   1   -0.50    1.60
   1 -14   1   -0.60    1.30
   1 -14   1   -0.30    1.30
   1 -14   1    0.60    1.40
   1 -14   1    3.00    2.20
  -2  14  -1    5.70    1.90
  -2  14  -1    4.60    1.30
  -2  14  -1    3.40    2.10
  -2  14  -1    2.00    1.90
  -2  14  -1    5.20    2.80
  -2  14  -1    5.30    1.60
  -2  14  -1    6.00    1.80
  -2  14  -1    5.80    1.90
   2 -14   1    3.60    1.80
   2 -14   1    3.10    1.10
   2 -14   1    3.40    2.10
   2 -14   1    6.80    2.70
   2 -14   1    6.50    2.60
   2 -14   1    4.50    1.30
   2 -14   1    9.30    2.10
   2 -14   1    3.40    1.70
  -3  14  -1   62.19    4.50
  -3  14  -1   53.59    4.80
  -3  14  -1   74.09    6.20
  -3  14  -1   69.79    5.10
  -3  14  -1   60.59    4.00
  -3  14  -1   65.49    5.70
  -3  14  -1   61.49    5.40
   3 -14   1   62.99    3.80
   3 -14   1   62.49    4.30
   3 -14   1   57.09    5.40
   3 -14   1   66.09    6.00
   3 -14   1   59.69    5.50
   3 -14   1   64.59    4.50
   3 -14   1   59.89    5.90
   3 -14   1   64.89    3.70
  -4  14  -1    4.20    1.90
  -4  14  -1    8.20    2.50
  -4  14  -1    4.20    2.00
  -4  14  -1    5.70    1.60
  -4  14  -1    8.60    2.40
  -4  14  -1   10.00    2.20
  -4  14  -1    4.60    2.00
   4 -14   1    3.20    1.80
   4 -14   1    4.40    1.30
   4 -14   1    7.50    2.30
   4 -14   1    1.50    2.10
   4 -14   1    4.40    1.10
   4 -14   1    5.60    1.80
   4 -14   1    7.60    2.50
   4 -14   1    5.30    2.30
   4 -14   1    4.30    1.60
  -5  14  -1   -1.00    1.30
  -5  14  -1    2.00    2.60
  -5  14  -1   -0.40    2.60
  -5  14  -1    0.30    1.30
  -5  14  -1   -0.40    0.90
  -5  14  -1   -0.50    1.50
  -5  14  -1   -0.40    1.20
   5 -14   1    0.80    1.00
   5 -14   1    0.70    1.40
   5 -14   1    1.70    1.50
   5 -14   1    0.60    1.40
   5 -14   1   -0.60    1.40
   5 -14   1    3.60    2.30
   5 -14   1    0.60    1.40
  -6  14  -1   12.60    2.50
  -6  14  -1    4.60    1.80
  -6  14  -1    5.40    2.70
  -6  14  -1    8.30    2.90
  -6  14  -1   11.20    2.30
  -6  14  -1    5.10    2.00
  -6  14  -1   11.60    2.60
  -6  14  -1    9.80    2.90
   6 -14   1   11.90    2.60
   6 -14   1    8.70    2.50
   6 -14   1   11.90    2.90
   6 -14   1   10.60    3.10
   6 -14   1    7.20    2.20
  -7  14  -1   12.00    3.10
  -7  14  -1    5.70    2.30
  -7  14  -1   12.00    2.50
  -7  14  -1   10.20    3.10
  -7  14  -1    8.30    2.10
  -7  14  -1    6.30    2.10
  -7  14  -1   13.40    2.60
   7 -14   1   12.20    3.40
   7 -14   1   10.70    3.90
   7 -14   1    9.50    3.30
   7 -14   1    8.20    2.30
   7 -14   1    9.40    3.10
  -8  14  -1   -0.60    1.30
  -8  14  -1   -0.40    1.60
  -8  14  -1    0.50    1.40
  -8  14  -1    0.90    1.20
  -8  14  -1    2.80    1.90
  -8  14  -1    4.80    2.30
  -8  14  -1   -0.10    2.10
   8 -14   1    3.40    2.10
   8 -14   1    3.40    2.00
   8 -14   1    0.80    2.10
   8 -14   1    2.50    1.40
   8 -14   1    3.20    2.10
  -9  14  -1    0.20    1.70
  -9  14  -1    0.10    1.60
  -9  14  -1   -1.20    1.50
  -9  14  -1    0.90    1.50
  -9  14  -1    2.10    1.60
  -9  14  -1    0.00    1.10
   9 -14   1    1.40    1.80
   9 -14   1    0.60    1.90
   9 -14   1    1.50    1.50
   9 -14   1    2.00    1.90
 -10  14  -1    2.20    1.30
 -10  14  -1    5.70    2.00
 -10  14  -1    4.20    2.00
 -10  14  -1    5.00    1.80
 -10  14  -1    1.50    2.10
 -10  14  -1    4.50    2.10
  10 -14   1    1.70    2.00
  10 -14   1    4.90    2.80
  10 -14   1    6.50    2.40
 -11  14  -1    2.60    2.00
 -11  14  -1    5.00    1.60
 -11  14  -1    2.60    1.80
 -11  14  -1    5.20    2.00
 -11  14  -1    1.30    1.50
 -11  14  -1    4.30    2.00
  11 -14   1    4.90    2.60
  11 -14   1    2.80    2.10
  11 -14   1    0.50    2.10
 -12  14  -1   22.00    3.90
 -12  14  -1   23.90    3.30
 -12  14  -1   31.00    6.10
 -12  14  -1   21.50    3.90
 -12  14  -1   31.40    5.50
 -12  14  -1   23.70    3.70
  12 -14   1   32.20    5.50
  12 -14   1   24.20    4.60
  12 -14   1   21.00    4.20
   6  13  -1   21.60    4.40
   6  13  -1   23.10    5.30
   6  13  -1   15.50    5.00
   6  13  -1   16.60    3.80
   6  13  -1   11.20    4.00
  -6 -13   1   17.00    3.00
  -6 -13   1   21.10    4.20
  -6 -13   1   24.80    4.70
  -6 -13   1   18.00    6.10
  -6 -13   1   20.40    4.20
   5  13  -1   -1.40    2.40
   5  13  -1    3.50    2.00
   5  13  -1    2.80    2.50
   5  13  -1    0.10    2.90
   5  13  -1   -2.00    1.90
  -5 -13   1   -1.20    1.70
  -5 -13   1    2.20    2.30
  -5 -13   1   -2.40    1.50
  -5 -13   1   -1.10    1.80
  -5 -13   1    2.00    1.80
  -5 -13   1   -2.40    2.20
   4  13  -1    7.20    2.80
   4  13  -1    4.50    2.30
   4  13  -1    5.60    2.80
   4  13  -1    2.90    2.70
   4  13  -1    7.30    2.30
  -4 -13   1    3.60    2.00
  -4 -13   1    4.90    2.70
  -4 -13   1    4.50    2.10
  -4 -13   1    8.10    2.40
  -4 -13   1    5.20    2.80
  -4 -13   1    4.80    2.30
   3  13  -1    0.60    2.10
   3  13  -1    1.50    1.70
   3  13  -1    0.00    1.50
   3  13  -1   -0.70    1.50
   3  13  -1    1.10    1.90
   3  13  -1   -2.10    1.80
  -3 -13   1    0.00    1.60
  -3 -13   1    1.10    1.70
  -3 -13   1    0.30    1.20
  -3 -13   1    1.70    1.90
  -3 -13   1    3.80    2.10
  -3 -13   1    0.80    1.60
  -3 -13   1    0.20    1.90
   2  13  -1   10.50    2.90
   2  13  -1    8.50    2.30
   2  13  -1    5.80    2.00
   2  13  -1    4.40    2.10
   2  13  -1    3.80    2.30
   2  13  -1    5.60    2.40
  -2 -13   1    5.00    2.30
  -2 -13   1    9.00    2.60
  -2 -13   1    2.90    1.60
  -2 -13   1    9.60    2.50
  -2 -13   1    7.10    2.60
  -2 -13   1    1.90    2.10
   1  13  -1   32.40    5.10
   1  13  -1   33.60    4.60
   1  13  -1   36.10    5.20
   1  13  -1   28.80    4.30
   1  13  -1   36.40    4.90
   1  13  -1   33.10    3.50
   1  13  -1   37.30    3.80
  -1 -13   1   35.10    3.70
  -1 -13   1   38.60    6.00
  -1 -13   1   29.60    4.60
  -1 -13   1   35.90    4.40
  -1 -13   1   22.40    3.40
  -1 -13   1   32.10    4.60
  -1 -13   1   29.30    4.60
   0  13  -1    7.80    1.50
   0  13  -1    6.20    1.10
   0  13  -1    8.70    2.30
   0  13  -1    7.80    2.60
   0  13  -1    8.60    2.20
   0  13  -1    6.90    2.40
   0  13  -1    4.60    2.00
   0  13  -1   10.70    2.60
   0  13  -1    7.30    1.90
   0 -13   1    5.30    1.70
   0 -13   1    5.50    1.90
   0 -13   1    6.70    2.20
   0 -13   1    9.30    3.00
   0 -13   1    9.70    2.20
  -1  13  -1    5.30    1.40
  -1  13  -1    2.30    1.60
  -1  13  -1    1.70    0.90
  -1  13  -1    4.60    1.50
  -1  13  -1    7.70    2.30
  -1  13  -1    2.90    1.50
  -1  13  -1    2.90    1.70
  -1  13  -1    1.60    1.60
   1 -13   1    2.90    1.20
   1 -13   1    2.80    1.50
   1 -13   1    2.20    1.50
   1 -13   1    5.70    1.80
   1 -13   1    5.00    2.00
   1 -13   1    9.10    2.30
   1 -13   1    2.50    1.40
  -2  13  -1    2.60    1.70
  -2  13  -1    2.10    2.00
  -2  13  -1    2.60    1.40
  -2  13  -1    2.50    1.70
  -2  13  -1    1.80    1.20
  -2  13  -1    1.60    1.50
  -2  13  -1    2.90    1.20
   2 -13   1    0.60    1.40
   2 -13   1    0.70    1.00
   2 -13   1    2.10    1.40
   2 -13   1    1.80    1.20
   2 -13   1    1.90    1.40
   2 -13   1    2.50    2.50
   2 -13   1    2.90    1.10
  -3  13  -1   80.29    4.80
  -3  13  -1   80.99    5.50
  -3  13  -1   75.99    5.10
  -3  13  -1   75.79    5.80
  -3  13  -1   73.59    4.30
  -3  13  -1   75.39    6.30
  -3  13  -1   75.49    5.60
   3 -13   1   71.69    6.20
   3 -13   1   74.09    3.80
   3 -13   1   80.99    6.00
   3 -13   1   78.89    3.90
   3 -13   1   78.19    5.80
   3 -13   1   81.09    6.20
   3 -13   1   78.49    4.60
  -4  13  -1  127.69    7.50
  -4  13  -1  101.29    7.90
  -4  13  -1  120.19    5.50
  -4  13  -1  129.19    6.80
  -4  13  -1  127.59    7.30
  -4  13  -1  131.19    6.80
  -4  13  -1  118.59    7.80
  -4  13  -1  125.59    6.20
   4 -13   1  119.89    7.80
   4 -13   1  113.29    7.00
   4 -13   1  109.69    4.20
   4 -13   1  129.59    6.30
   4 -13   1  124.79    7.70
   4 -13   1  116.89    4.30
   4 -13   1  115.09    6.20
   4 -13   1  129.49    8.10
   4 -13   1  114.09    5.40
   4 -13   1  118.39    5.60
  -5  13  -1   17.90    2.90
  -5  13  -1   17.00    2.30
  -5  13  -1   16.20    4.30
  -5  13  -1   12.70    2.40
  -5  13  -1   15.90    3.60
  -5  13  -1   13.70    2.80
  -5  13  -1   19.80    3.70
  -5  13  -1   12.00    2.50
   5 -13   1   11.00    3.30
   5 -13   1   15.10    2.80
   5 -13   1   18.90    3.40
   5 -13   1   15.90    3.60
   5 -13   1   14.40    2.70
   5 -13   1   14.70    1.90
   5 -13   1   13.10    2.20
   5 -13   1   10.40    2.20
   5 -13   1   15.70    1.90
  -6  13  -1   -1.20    1.20
  -6  13  -1    0.70    1.30
  -6  13  -1    1.00    1.50
  -6  13  -1    0.70    1.10
  -6  13  -1   -0.20    1.20
  -6  13  -1    1.70    1.70
  -6  13  -1   -0.60    1.10
  -6  13  -1    1.30    1.10
   6 -13   1    0.70    1.80
   6 -13   1   -0.40    1.50
   6 -13   1    1.10    1.30
   6 -13   1   -4.80    2.80
   6 -13   1   -0.50    1.20
   6 -13   1   -1.10    1.10
   6 -13   1   -1.20    1.40
  -7  13  -1    0.10    1.40
  -7  13  -1    3.00    1.40
  -7  13  -1   -1.40    1.10
  -7  13  -1   -0.60    1.60
  -7  13  -1   -1.30    0.70
  -7  13  -1    1.10    2.40
  -7  13  -1    1.30    1.80
  -7  13  -1    3.70    1.50
   7 -13   1   -1.70    1.50
   7 -13   1   -6.10    2.20
   7 -13   1   -1.40    1.30
   7 -13   1    2.30    1.90
   7 -13   1    0.30    1.10
   7 -13   1    0.10    1.40
   7 -13   1    1.00    1.30
  -8  13  -1   11.50    2.50
  -8  13  -1   10.40    2.70
  -8  13  -1   12.80    2.80
  -8  13  -1   10.60    2.40
  -8  13  -1   11.70    2.80
  -8  13  -1    7.30    2.50
  -8  13  -1   12.10    3.10
   8 -13   1    8.50    2.60
   8 -13   1   12.50    3.30
   8 -13   1   10.70    2.20
   8 -13   1    8.50    3.30
   8 -13   1    8.10    2.40
  -9  13  -1    2.50    2.50
  -9  13  -1    4.10    1.70
  -9  13  -1    7.20    2.50
  -9  13  -1    3.60    1.70
  -9  13  -1    9.30    3.70
  -9  13  -1    2.80    1.30
  -9  13  -1    5.30    1.90
   9 -13   1    6.40    2.20
   9 -13   1    3.50    2.00
   9 -13   1    7.70    2.10
   9 -13   1    1.00    2.10
   9 -13   1    5.10    2.10
 -10  13  -1   41.60    4.70
 -10  13  -1   43.00    4.60
 -10  13  -1   39.20    4.30
 -10  13  -1   44.70    3.20
 -10  13  -1   41.50    4.40
 -10  13  -1   47.90    4.70
  10 -13   1   40.10    3.60
  10 -13   1   50.49    5.70
  10 -13   1   41.70    4.90
  10 -13   1   36.40    5.40
 -11  13  -1   18.50    2.60
 -11  13  -1   18.60    3.80
 -11  13  -1   16.70    3.20
 -11  13  -1   14.20    3.20
 -11  13  -1   15.20    3.10
 -11  13  -1   11.50    2.90
  11 -13   1   12.90    3.40
  11 -13   1   17.00    4.00
  11 -13   1   16.60    3.30
 -12  13  -1   11.40    3.10
 -12  13  -1   11.40    2.90
 -12  13  -1   10.40    2.80
 -12  13  -1   12.90    2.40
 -12  13  -1   16.90    3.20
 -12  13  -1   15.20    3.50
  12 -13   1   16.80    3.20
  12 -13   1   17.20    3.90
  12 -13   1   13.90    3.90
 -13  13  -1    0.80    1.80
 -13  13  -1   -0.50    1.80
 -13  13  -1   -0.20    2.20
 -13  13  -1   -2.00    1.90
 -13  13  -1    1.90    2.00
 -13  13  -1   -0.90    2.00
  13 -13   1   -2.40    2.10
  13 -13   1    2.70    3.10
  13 -13   1    2.40    2.30
   7  12  -1    2.00    2.70
   7  12  -1    0.60    2.20
   7  12  -1   -5.70    2.90
   7  12  -1    5.30    4.20
   7  12  -1    0.00    2.30
  -7 -12   1    0.90    2.50
  -7 -12   1    0.20    2.10
  -7 -12   1   -0.20    2.70
  -7 -12   1   -5.40    2.00
  -7 -12   1    2.70    1.70
  -7 -12   1    1.20    1.60
   6  12  -1    2.90    2.20
   6  12  -1    3.70    1.80
   6  12  -1    1.90    2.30
   6  12  -1    3.90    2.90
   6  12  -1    5.00    2.60
  -6 -12   1    2.90    2.30
  -6 -12   1    1.90    1.70
  -6 -12   1    2.30    2.10
  -6 -12   1    1.70    2.10
  -6 -12   1   -1.20    1.50
   5  12  -1    4.70    2.40
   5  12  -1    5.70    2.40
   5  12  -1    2.10    2.10
   5  12  -1   -0.50    1.60
   5  12  -1    5.10    2.30
  -5 -12   1    3.80    1.90
  -5 -12   1    4.70    2.50
  -5 -12   1    1.70    1.90
  -5 -12   1    3.10    2.20
  -5 -12   1    1.30    1.60
  -5 -12   1    4.10    2.20
   4  12  -1   -0.30    1.60
   4  12  -1   -0.70    1.70
   4  12  -1    1.70    1.70
   4  12  -1    0.20    1.90
   4  12  -1    2.10    2.00
   4  12  -1   -0.20    2.10
   4  12  -1    1.10    1.70
  -4 -12   1   -0.40    1.40
  -4 -12   1   -0.50    1.70
  -4 -12   1   -0.90    1.40
  -4 -12   1    0.10    1.20
  -4 -12   1   -1.30    1.40
  -4 -12   1    0.30    1.80
  -4 -12   1    0.10    1.50
  -4 -12   1    2.10    2.50
   3  12  -1   -2.40    2.10
   3  12  -1    2.20    1.60
   3  12  -1   -0.30    1.50
   3  12  -1   -0.20    1.80
   3  12  -1    1.50    1.80
   3  12  -1    0.30    1.70
   3  12  -1    0.20    1.80
   3  12  -1    2.70    2.00
  -3 -12   1   -0.90    1.30
  -3 -12   1    3.70    1.70
  -3 -12   1   -0.70    1.30
  -3 -12   1    2.10    1.40
  -3 -12   1    0.50    1.40
  -3 -12   1   -0.60    1.80
  -3 -12   1    0.90    1.50
  -3 -12   1   -0.10    1.30
   2  12  -1    0.90    1.60
   2  12  -1   -1.40    2.80
   2  12  -1    0.20    1.40
   2  12  -1    1.00    1.50
   2  12  -1    2.10    1.70
   2  12  -1    0.70    1.60
   2  12  -1   -0.30    1.90
   2  12  -1    0.60    1.40
  -2 -12   1    2.00    1.30
  -2 -12   1   -2.00    1.10
  -2 -12   1   -1.90    1.30
  -2 -12   1    2.40    1.80
  -2 -12   1   -0.60    1.30
  -2 -12   1    1.20    1.60
  -2 -12   1    0.60    1.40
   1  12  -1   36.10    4.00
   1  12  -1   42.00    4.00
   1  12  -1   41.10    4.60
   1  12  -1   40.10    4.50
   1  12  -1   47.50    3.80
   1  12  -1   44.00    4.20
   1  12  -1   35.60    5.30
   1  12  -1   45.60    3.60
  -1 -12   1   39.80    4.30
  -1 -12   1   40.20    3.80
  -1 -12   1   40.50    4.20
  -1 -12   1   45.00    4.60
  -1 -12   1   44.30    4.40
  -1 -12   1   43.10    4.40
  -1 -12   1   42.00    4.60
   0  12  -1   23.10    3.80
   0  12  -1   24.10    2.60
   0  12  -1   30.00    5.00
   0  12  -1   27.40    3.80
   0  12  -1   24.80    3.30
   0  12  -1   22.50    3.40
   0  12  -1   20.70    1.70
   0  12  -1   20.90    2.00
   0  12  -1   24.10    4.10
   0 -12   1   23.30    3.70
   0 -12   1   28.90    4.00
   0 -12   1   23.50    3.80
   0 -12   1   22.80    3.80
   0 -12   1   25.60    2.80
   0 -12   1   21.90    4.00
   0 -12   1   21.30    3.50
  -1  12  -1    0.20    1.20
  -1  12  -1   -0.30    1.00
  -1  12  -1    1.20    1.00
  -1  12  -1   -0.40    1.00
  -1  12  -1    0.40    1.10
  -1  12  -1    0.00    1.50
  -1  12  -1    0.10    1.10
   1 -12   1   -0.50    0.90
   1 -12   1    1.00    1.10
   1 -12   1    0.70    1.10
   1 -12   1    0.40    1.20
   1 -12   1    1.80    1.10
   1 -12   1   -0.70    1.30
   1 -12   1    0.80    1.10
   1 -12   1   -0.60    0.60
  -2  12  -1   24.80    2.60
  -2  12  -1   27.90    3.60
  -2  12  -1   21.90    3.70
  -2  12  -1   16.90    2.80
  -2  12  -1   25.00    4.40
  -2  12  -1   23.00    3.00
  -2  12  -1   27.90    3.10
  -2  12  -1   24.30    3.00
   2 -12   1   25.60    3.90
   2 -12   1   24.40    2.30
   2 -12   1   29.40    4.40
   2 -12   1   27.30    2.50
   2 -12   1   19.90    2.90
   2 -12   1   24.10    4.20
   2 -12   1   27.00    3.70
   2 -12   1   27.10    2.40
   2 -12   1   24.40    4.00
  -3  12  -1   75.79    6.20
  -3  12  -1   88.99    5.30
  -3  12  -1   86.79    4.80
  -3  12  -1   76.39    7.20
  -3  12  -1   84.69    4.40
  -3  12  -1   83.89    6.10
  -3  12  -1   85.59    5.70
  -3  12  -1   92.49    5.30
   3 -12   1   85.69    4.90
   3 -12   1   76.59    8.40
   3 -12   1   81.79    4.70
   3 -12   1   86.99    4.00
   3 -12   1   77.09    3.80
   3 -12   1   80.89    4.70
   3 -12   1   78.99    6.20
   3 -12   1  102.19    6.70
   3 -12   1   81.79    4.40
   3 -12   1  103.89    6.10
   3 -12   1   89.49    6.30
  -4  12  -1   26.80    3.70
  -4  12  -1   25.20    2.40
  -4  12  -1   27.70    2.70
  -4  12  -1   41.40    4.50
  -4  12  -1   30.70    3.20
  -4  12  -1   41.40    5.70
  -4  12  -1   30.40    3.50
  -4  12  -1   31.00    3.00
   4 -12   1   31.40    4.70
   4 -12   1   33.70    3.20
   4 -12   1   29.00    1.80
   4 -12   1   22.70    2.30
   4 -12   1   26.50    3.60
   4 -12   1   28.90    1.80
   4 -12   1   26.90    4.20
   4 -12   1   29.40    3.60
   4 -12   1   27.50    4.10
   4 -12   1   31.70    2.40
   4 -12   1   28.70    2.50
  -5  12  -1    6.20    1.30
  -5  12  -1    4.70    2.20
  -5  12  -1    5.30    1.50
  -5  12  -1   10.90    2.90
  -5  12  -1    6.80    1.90
  -5  12  -1    7.10    1.70
  -5  12  -1    4.80    1.60
  -5  12  -1    6.80    2.00
   5 -12   1    8.60    2.70
   5 -12   1    7.60    2.30
   5 -12   1    6.00    1.30
   5 -12   1    8.00    2.00
   5 -12   1    3.90    1.40
   5 -12   1   10.60    2.50
   5 -12   1    6.30    1.50
   5 -12   1    6.60    1.20
   5 -12   1    6.40    2.10
  -6  12  -1    1.50    1.30
  -6  12  -1    2.00    0.90
  -6  12  -1    0.50    1.30
  -6  12  -1    0.00    1.20
  -6  12  -1    0.10    1.20
  -6  12  -1    1.60    1.20
  -6  12  -1    1.50    1.50
  -6  12  -1   -0.70    1.50
   6 -12   1    1.00    1.10
   6 -12   1    0.60    1.10
   6 -12   1    1.50    1.30
   6 -12   1    2.00    1.40
   6 -12   1    0.20    1.20
   6 -12   1    0.20    1.10
   6 -12   1   -0.40    1.50
  -7  12  -1  182.28    6.80
  -7  12  -1  179.98   10.20
  -7  12  -1  172.78    9.00
  -7  12  -1  188.88    8.40
  -7  12  -1  177.38    8.30
  -7  12  -1  164.38    8.90
  -7  12  -1  190.18    8.90
  -7  12  -1  177.38    8.00
   7 -12   1  183.98    8.00
   7 -12   1  180.88    9.70
   7 -12   1  174.58    8.90
   7 -12   1  164.08    8.90
   7 -12   1  161.58    6.80
   7 -12   1  155.48    9.80
   7 -12   1  165.38    9.10
  -8  12  -1    9.50    2.50
  -8  12  -1    7.70    1.70
  -8  12  -1   10.60    2.90
  -8  12  -1    6.40    1.70
  -8  12  -1    7.40    2.00
  -8  12  -1    5.20    1.90
  -8  12  -1   10.90    2.60
   8 -12   1   11.60    3.10
   8 -12   1    5.20    2.30
   8 -12   1    7.30    1.90
   8 -12   1    7.30    1.90
   8 -12   1    6.50    1.80
   8 -12   1   11.00    3.30
   8 -12   1    7.70    3.30
  -9  12  -1    0.30    1.30
  -9  12  -1   -1.10    1.00
  -9  12  -1    1.60    1.90
  -9  12  -1    1.50    2.30
  -9  12  -1    1.00    1.30
  -9  12  -1    3.50    1.60
   9 -12   1    2.10    1.90
   9 -12   1    0.40    2.20
   9 -12   1   -0.20    3.10
   9 -12   1    0.90    1.40
   9 -12   1    2.20    1.90
   9 -12   1    3.80    1.40
 -10  12  -1   13.20    3.00
 -10  12  -1   15.00    3.20
 -10  12  -1   13.80    2.10
 -10  12  -1   11.90    2.80
 -10  12  -1   13.10    3.10
 -10  12  -1   14.50    3.10
 -10  12  -1   14.20    4.00
  10 -12   1   13.90    3.60
  10 -12   1   14.10    3.20
  10 -12   1   14.80    3.40
  10 -12   1   10.10    2.00
  10 -12   1   15.70    4.20
 -11  12  -1   30.00    4.70
 -11  12  -1   29.50    4.30
 -11  12  -1   24.10    4.10
 -11  12  -1   27.30    4.30
 -11  12  -1   30.10    3.00
 -11  12  -1   32.50    3.80
  11 -12   1   25.20    2.20
  11 -12   1   27.50    4.30
  11 -12   1   30.80    4.90
  11 -12   1   24.60    4.60
 -12  12  -1   23.60    4.00
 -12  12  -1   19.50    3.70
 -12  12  -1   24.40    3.40
 -12  12  -1   20.60    3.80
 -12  12  -1   24.80    4.10
 -12  12  -1   22.10    3.90
  12 -12   1   20.60    3.90
  12 -12   1   25.60    4.80
  12 -12   1   18.10    3.30
 -13  12  -1   17.10    3.40
 -13  12  -1   24.40    3.90
 -13  12  -1   23.40    4.10
 -13  12  -1   31.00    5.00
 -13  12  -1   27.20    6.50
 -13  12  -1   26.70    4.30
  13 -12   1   23.70    3.80
  13 -12   1   42.90    8.50
  13 -12   1   29.70    4.90
   8  11  -1   16.20    3.60
   8  11  -1   16.50    3.90
   8  11  -1   24.40    4.50
   8  11  -1   16.20    4.30
   8  11  -1   19.80    5.10
  -8 -11   1   22.50    4.70
  -8 -11   1   20.70    4.70
  -8 -11   1   15.40    3.80
  -8 -11   1   18.80    4.00
  -8 -11   1   18.50    4.60
   7  11  -1   27.50    4.30
   7  11  -1   33.60    5.50
   7  11  -1   31.80    5.40
   7  11  -1   24.50    5.10
   7  11  -1   35.70    5.30
  -7 -11   1   39.10    5.50
  -7 -11   1   31.50    5.00
  -7 -11   1   33.10    3.10
  -7 -11   1   44.60    5.10
  -7 -11   1   37.30    5.80
  -7 -11   1   28.20    4.40
   6  11  -1    7.50    2.90
   6  11  -1    3.90    2.00
   6  11  -1    7.00    2.80
   6  11  -1    4.50    2.80
   6  11  -1    8.20    2.70
  -6 -11   1    9.50    2.90
  -6 -11   1    4.40    2.30
  -6 -11   1    9.30    2.70
  -6 -11   1    3.30    2.50
  -6 -11   1    5.40    1.70
  -6 -11   1    6.90    2.50
   5  11  -1   -1.00    1.20
   5  11  -1    1.00    1.90
   5  11  -1    1.00    2.70
   5  11  -1    1.90    1.70
   5  11  -1   -1.00    1.90
   5  11  -1    4.20    2.10
   5  11  -1   -2.60    1.60
  -5 -11   1    0.10    1.80
  -5 -11   1   -0.90    2.90
  -5 -11   1   -0.50    1.40
  -5 -11   1   -2.10    1.30
  -5 -11   1   -0.60    1.60
  -5 -11   1    0.10    1.00
  -5 -11   1   -1.20    1.40
   4  11  -1   25.90    4.20
   4  11  -1   31.90    4.20
   4  11  -1   28.40    4.50
   4  11  -1   23.80    3.90
   4  11  -1   37.00    4.10
   4  11  -1   33.70    3.60
   4  11  -1   29.80    5.10
   4  11  -1   31.10    4.50
  -4 -11   1   33.70    5.00
  -4 -11   1   25.30    4.30
  -4 -11   1   26.60    4.00
  -4 -11   1   26.40    4.20
  -4 -11   1   23.90    3.30
  -4 -11   1   29.00    4.90
  -4 -11   1   34.90    4.80
  -4 -11   1   23.40    4.40
   3  11  -1   33.70    3.70
   3  11  -1   37.20    4.30
   3  11  -1   43.60    5.80
   3  11  -1   40.20    3.70
   3  11  -1   39.70    3.80
   3  11  -1   37.30    3.80
   3  11  -1   41.80    4.40
   3  11  -1   43.00    4.60
  -3 -11   1   38.60    4.00
  -3 -11   1   39.00    4.40
  -3 -11   1   37.20    4.10
  -3 -11   1   37.80    3.60
  -3 -11   1   33.80    4.00
  -3 -11   1   36.60    4.50
  -3 -11   1   38.10    4.20
   2  11  -1    2.00    1.20
   2  11  -1    2.80    1.20
   2  11  -1   -0.70    1.40
   2  11  -1    2.60    1.70
   2  11  -1    0.90    1.30
   2  11  -1    2.50    1.50
   2  11  -1    0.40    1.20
   2  11  -1    1.70    1.20
  -2 -11   1   -0.30    1.00
  -2 -11   1   -0.20    1.10
  -2 -11   1    1.90    1.30
  -2 -11   1    2.70    1.70
  -2 -11   1    0.00    1.10
  -2 -11   1    1.30    1.50
  -2 -11   1    1.60    0.90
   1  11  -1   36.30    4.00
   1  11  -1   35.20    2.10
   1  11  -1   39.50    4.20
   1  11  -1   37.20    3.30
   1  11  -1   36.70    3.70
   1  11  -1   42.70    6.30
   1  11  -1   36.30    3.50
   1  11  -1   33.70    1.80
   1  11  -1   28.60    3.20
  -1 -11   1   35.20    4.00
  -1 -11   1   32.40    3.50
  -1 -11   1   31.90    3.50
  -1 -11   1   37.00    4.20
  -1 -11   1   37.90    3.70
  -1 -11   1   33.60    3.80
  -1 -11   1   38.30    3.50
   0  11  -1   37.50    4.20
   0  11  -1   43.10    2.40
   0  11  -1   50.99    4.10
   0  11  -1   52.19    4.40
   0  11  -1   46.40    4.00
   0  11  -1   43.50    4.50
   0  11  -1   43.10    4.00
   0  11  -1   47.30    3.50
   0  11  -1   43.10    3.60
   0  11  -1   55.69    3.20
   0 -11   1   37.90    4.30
   0 -11   1   43.60    3.40
   0 -11   1   38.90    3.40
   0 -11   1   37.00    3.70
   0 -11   1   49.99    4.40
   0 -11   1   40.30    4.00
   0 -11   1   44.00    3.90
  -1  11  -1    0.50    1.00
  -1  11  -1    1.80    1.20
  -1  11  -1    0.20    1.40
  -1  11  -1    0.00    0.70
  -1  11  -1    0.20    1.00
  -1  11  -1   -0.50    1.00
  -1  11  -1    1.00    0.90
  -1  11  -1   -0.80    0.90
   1 -11   1    1.00    1.00
   1 -11   1    0.90    1.00
   1 -11   1    1.20    1.40
   1 -11   1    1.10    0.60
   1 -11   1    0.00    0.90
   1 -11   1    0.20    0.80
   1 -11   1   -1.10    0.90
   1 -11   1    1.40    1.30
   1 -11   1    0.90    1.10
   1 -11   1    0.70    1.10
  -2  11  -1   34.30    3.10
  -2  11  -1   47.60    4.00
  -2  11  -1   31.10    3.90
  -2  11  -1   31.10    2.60
  -2  11  -1   36.90    3.00
  -2  11  -1   35.50    3.60
  -2  11  -1   38.90    3.30
  -2  11  -1   32.60    2.90
  -2  11  -1   35.00    3.10
   2 -11   1   37.70    4.20
   2 -11   1   37.90    3.60
   2 -11   1   37.30    2.60
   2 -11   1   33.80    2.70
   2 -11   1   31.10    3.40
   2 -11   1   40.50    3.30
   2 -11   1   34.40    3.10
   2 -11   1   35.20    3.90
   2 -11   1   35.50    3.60
   2 -11   1   36.60    2.70
   2 -11   1   37.70    2.80
   2 -11   1   37.70    4.10
  -3  11  -1    3.40    1.60
  -3  11  -1    2.90    1.90
  -3  11  -1    1.40    0.90
  -3  11  -1   -0.20    0.90
  -3  11  -1    3.10    1.30
  -3  11  -1    4.00    1.40
  -3  11  -1    0.60    0.90
  -3  11  -1    0.30    1.10
   3 -11   1    2.20    1.40
   3 -11   1    0.90    1.00
   3 -11   1    1.60    1.60
   3 -11   1    2.20    1.60
   3 -11   1    1.00    1.00
   3 -11   1    2.00    0.90
   3 -11   1    2.00    1.30
   3 -11   1    2.90    1.20
   3 -11   1    2.40    0.90
   3 -11   1    2.20    1.10
   3 -11   1    2.40    1.70
  -4  11  -1  384.86   14.70
  -4  11  -1  401.26   12.70
  -4  11  -1  383.86   11.60
  -4  11  -1  396.06   15.40
  -4  11  -1  393.36   14.30
  -4  11  -1  390.76   13.60
  -4  11  -1  409.96   13.20
  -4  11  -1  378.56   12.90
   4 -11   1  385.76   14.70
   4 -11   1  354.66   11.60
   4 -11   1  379.36   11.70
   4 -11   1  400.76   13.40
   4 -11   1  397.76   11.60
   4 -11   1  450.25   14.20
   4 -11   1  394.26   14.50
   4 -11   1  369.06   15.50
   4 -11   1  394.56   14.90
   4 -11   1  366.36   11.70
  -5  11  -1    4.10    1.60
  -5  11  -1    4.90    1.70
  -5  11  -1    4.70    1.40
  -5  11  -1    5.70    1.60
  -5  11  -1    4.00    1.10
  -5  11  -1    5.60    1.60
  -5  11  -1    1.90    1.60
   5 -11   1    6.10    1.10
   5 -11   1    4.90    1.80
   5 -11   1    6.80    1.90
   5 -11   1    4.50    1.60
   5 -11   1    9.10    2.40
   5 -11   1    5.80    1.30
   5 -11   1    5.10    0.90
   5 -11   1    1.60    1.50
   5 -11   1    3.50    1.60
  -6  11  -1  223.78    9.20
  -6  11  -1  216.88    7.70
  -6  11  -1  210.68   10.80
  -6  11  -1  234.68    9.70
  -6  11  -1  248.28   10.40
  -6  11  -1  224.88   10.20
  -6  11  -1  245.18    9.50
  -6  11  -1  223.98    8.90
   6 -11   1  245.78   10.20
   6 -11   1  251.77   11.10
   6 -11   1  205.48    9.90
   6 -11   1  214.98    7.90
   6 -11   1  223.28   11.30
   6 -11   1  221.98   10.20
   6 -11   1  227.78   12.00
  -7  11  -1   24.30    3.60
  -7  11  -1   18.60    2.70
  -7  11  -1   29.50    3.10
  -7  11  -1   21.40    3.70
  -7  11  -1   30.70    3.10
  -7  11  -1   24.10    3.40
  -7  11  -1   26.70    2.40
  -7  11  -1   26.50    2.90
  -7  11  -1   34.90    3.80
   7 -11   1   25.30    3.80
   7 -11   1   29.40    4.30
   7 -11   1   28.90    2.60
   7 -11   1   27.70    2.80
   7 -11   1   36.30    5.30
   7 -11   1   31.10    3.70
  -8  11  -1    9.90    2.40
  -8  11  -1    7.00    1.80
  -8  11  -1   10.10    2.20
  -8  11  -1   11.90    2.80
  -8  11  -1   13.10    3.20
  -8  11  -1    9.80    1.70
  -8  11  -1   10.30    2.60
  -8  11  -1    8.60    2.20
   8 -11   1   10.50    2.60
   8 -11   1    9.90    2.80
   8 -11   1    7.80    2.40
   8 -11   1   12.20    2.30
   8 -11   1    4.70    2.00
   8 -11   1    8.60    2.70
   8 -11   1   10.50    1.90
  -9  11  -1    9.20    2.50
  -9  11  -1   11.10    2.10
  -9  11  -1    6.80    2.30
  -9  11  -1   10.90    3.30
  -9  11  -1   12.00    2.80
  -9  11  -1    7.70    2.10
  -9  11  -1   11.80    2.60
  -9  11  -1   14.00    1.90
   9 -11   1   11.00    3.00
   9 -11   1    9.50    2.60
   9 -11   1   12.20    2.70
   9 -11   1    9.10    3.30
   9 -11   1   12.20    2.60
   9 -11   1   10.00    1.80
 -10  11  -1    4.80    2.20
 -10  11  -1    4.30    1.60
 -10  11  -1    5.20    2.00
 -10  11  -1    4.60    2.20
 -10  11  -1    6.10    2.40
 -10  11  -1    2.50    1.90
 -10  11  -1    3.30    1.20
 -10  11  -1   11.40    2.10
 -10  11  -1    5.10    1.80
  10 -11   1    5.90    2.30
  10 -11   1    6.10    1.30
  10 -11   1    5.20    2.40
  10 -11   1    4.70    2.30
  10 -11   1    6.70    3.40
  10 -11   1    6.40    2.30
 -11  11  -1    1.50    1.60
 -11  11  -1   -0.60    1.00
 -11  11  -1    3.10    1.80
 -11  11  -1    4.20    1.80
 -11  11  -1    3.30    1.50
 -11  11  -1    0.30    1.60
  11 -11   1    1.00    1.80
  11 -11   1    0.10    1.70
  11 -11   1    2.20    1.70
 -12  11  -1    1.10    1.90
 -12  11  -1    1.80    1.70
 -12  11  -1    3.60    1.90
 -12  11  -1   -0.30    2.10
 -12  11  -1    0.40    1.20
 -12  11  -1    1.50    2.00
 -12  11  -1    0.60    1.20
  12 -11   1    1.00    1.90
  12 -11   1    2.10    1.70
  12 -11   1    1.00    1.50
 -13  11  -1   -2.10    1.40
 -13  11  -1   -3.20    1.60
 -13  11  -1   -4.80    1.50
 -13  11  -1    0.90    1.40
 -13  11  -1    0.60    2.20
 -13  11  -1    0.20    1.80
  13 -11   1   -0.80    2.50
  13 -11   1    0.60    2.20
  13 -11   1    1.70    1.70
 -14  11  -1   13.10    3.50
 -14  11  -1    6.50    2.70
 -14  11  -1   16.40    3.50
 -14  11  -1    8.90    3.00
 -14  11  -1   15.00    2.90
 -14  11  -1   11.00    3.30
  14 -11   1   15.70    4.20
  14 -11   1   13.30    3.30
  14 -11   1   10.80    3.60
   9  10  -1   14.60    4.60
   9  10  -1    9.30    2.70
   9  10  -1   10.00    3.20
   9  10  -1   23.50    5.50
   9  10  -1   14.10    3.70
  -9 -10   1    9.70    3.20
  -9 -10   1   10.00    4.20
  -9 -10   1   12.30    3.30
  -9 -10   1   11.20    3.30
  -9 -10   1   13.70    3.10
   8  10  -1    3.00    2.80
   8  10  -1    6.60    3.10
   8  10  -1    5.70    2.00
   8  10  -1    4.60    2.20
   8  10  -1    0.50    2.80
  -8 -10   1    5.40    1.60
  -8 -10   1    5.90    2.90
  -8 -10   1    2.80    2.10
  -8 -10   1    5.10    2.70
  -8 -10   1    0.30    1.20
  -8 -10   1    3.50    2.00
   7  10  -1    1.70    1.90
   7  10  -1    3.10    2.10
   7  10  -1    1.40    2.10
   7  10  -1   -0.30    2.30
   7  10  -1   -0.70    1.90
  -7 -10   1    0.60    1.80
  -7 -10   1   -1.50    2.10
  -7 -10   1   -1.50    1.80
  -7 -10   1    2.20    2.00
  -7 -10   1    0.80    1.80
  -7 -10   1    1.60    1.40
   6  10  -1    2.30    2.20
   6  10  -1    3.50    2.20
   6  10  -1   -0.90    1.50
   6  10  -1    1.90    1.80
   6  10  -1   -0.60    1.80
   6  10  -1   -2.00    2.30
   6  10  -1    3.60    1.80
  -6 -10   1    4.00    2.00
  -6 -10   1   -0.20    2.80
  -6 -10   1    1.60    0.90
  -6 -10   1    2.00    1.70
  -6 -10   1    2.60    1.80
  -6 -10   1    2.70    2.20
  -6 -10   1    0.00    1.80
   5  10  -1   32.60    4.80
   5  10  -1   25.20    3.90
   5  10  -1   23.10    4.20
   5  10  -1   32.00    4.70
   5  10  -1   24.30    3.70
   5  10  -1   30.30    4.80
  -5 -10   1   26.40    4.30
  -5 -10   1   24.40    3.90
  -5 -10   1   35.00    5.10
  -5 -10   1   25.60    2.80
  -5 -10   1   26.80    4.40
  -5 -10   1   31.00    4.50
  -5 -10   1   33.70    4.90
  -5 -10   1   31.80    4.30
   4  10  -1    5.00    2.20
   4  10  -1    8.70    2.00
   4  10  -1    6.40    2.20
   4  10  -1   10.40    3.00
   4  10  -1   11.20    2.60
   4  10  -1    9.00    2.30
   4  10  -1   12.30    2.60
   4  10  -1    7.50    2.50
  -4 -10   1    9.10    2.60
  -4 -10   1   10.10    2.40
  -4 -10   1   10.80    2.80
  -4 -10   1    8.90    2.40
  -4 -10   1    9.00    2.50
  -4 -10   1    8.30    2.50
  -4 -10   1    7.70    2.40
  -4 -10   1   11.50    2.20
   3  10  -1    8.00    2.20
   3  10  -1   14.90    2.80
   3  10  -1   18.10    3.50
   3  10  -1   18.90    3.70
   3  10  -1   11.90    2.90
   3  10  -1   13.00    2.50
   3  10  -1   12.00    2.60
  -3 -10   1   11.00    2.70
  -3 -10   1   10.60    1.90
  -3 -10   1   12.60    2.70
  -3 -10   1   14.40    2.40
  -3 -10   1   16.60    2.90
  -3 -10   1    9.70    2.30
  -3 -10   1   17.50    3.30
   2  10  -1  345.47   11.80
   2  10  -1  323.87   12.90
   2  10  -1  343.97   12.40
   2  10  -1  323.37   13.40
   2  10  -1  313.77   12.30
   2  10  -1  345.97   11.90
   2  10  -1  309.87   12.80
   2  10  -1  328.27   12.50
  -2 -10   1  333.97   12.30
  -2 -10   1  313.37   12.60
  -2 -10   1  336.17   13.30
  -2 -10   1  306.37   10.30
  -2 -10   1  327.67   12.70
  -2 -10   1  348.57   12.30
  -2 -10   1  337.87   13.00
  -2 -10   1  324.97   13.50
   1  10  -1    4.40    1.40
   1  10  -1    7.70    1.80
   1  10  -1    9.30    2.10
   1  10  -1    7.80    1.00
   1  10  -1    7.30    1.80
   1  10  -1    7.40    1.20
   1  10  -1    6.20    1.90
   1  10  -1    8.70    2.40
   1  10  -1    4.10    1.60
  -1 -10   1   11.90    2.50
  -1 -10   1    6.80    1.30
  -1 -10   1    6.30    1.80
  -1 -10   1   10.30    3.00
  -1 -10   1    8.00    2.20
  -1 -10   1    5.20    1.50
  -1 -10   1    6.80    2.00
   0  10  -1   48.80    3.80
   0  10  -1   52.29    4.10
   0  10  -1   42.40    2.90
   0  10  -1   53.39    3.90
   0  10  -1   47.30    4.00
   0  10  -1   45.70    3.30
   0  10  -1   46.30    3.40
   0  10  -1   52.49    4.50
   0  10  -1   48.50    2.50
   0  10  -1   51.09    4.50
   0  10  -1   42.90    4.00
   0 -10   1   49.50    4.20
   0 -10   1   49.20    3.90
   0 -10   1   48.50    3.00
   0 -10   1   47.80    4.10
   0 -10   1   48.50    3.40
   0 -10   1   42.20    3.20
   0 -10   1   48.60    4.00
   0 -10   1   48.50    3.20
   0 -10   1   67.89    5.60
   0 -10   1   47.50    4.40
   0 -10   1   43.80    2.60
  -1  10  -1  313.27   10.20
  -1  10  -1  311.07   11.80
  -1  10  -1  305.77   11.40
  -1  10  -1  324.07   11.10
  -1  10  -1  300.57   12.20
  -1  10  -1  295.17   10.70
  -1  10  -1  302.97   10.80
  -1  10  -1  296.97   10.20
  -1  10  -1  298.77   12.30
  -1  10  -1  325.87   10.40
   1 -10   1  315.57   10.10
   1 -10   1  324.27   11.90
   1 -10   1  312.57   12.20
   1 -10   1  287.67   10.00
   1 -10   1  330.37   12.00
   1 -10   1  324.27   12.00
   1 -10   1  325.57    9.90
   1 -10   1  320.77   10.20
   1 -10   1  325.37   12.70
   1 -10   1  299.97   12.70
   1 -10   1  303.97   10.90
   1 -10   1  285.67   10.50
  -2  10  -1   53.59    3.10
  -2  10  -1   56.89    3.80
  -2  10  -1   45.90    4.30
  -2  10  -1   52.99    3.40
  -2  10  -1   53.39    4.10
  -2  10  -1   48.90    3.50
  -2  10  -1   51.79    3.90
  -2  10  -1   53.49    3.60
  -2  10  -1   47.90    3.30
  -2  10  -1   52.29    4.50
  -2  10  -1   49.90    4.40
   2 -10   1   53.49    3.50
   2 -10   1   45.50    4.00
   2 -10   1   52.29    3.10
   2 -10   1   52.79    4.00
   2 -10   1   57.19    4.60
   2 -10   1   47.00    4.00
   2 -10   1   48.00    2.80
   2 -10   1   50.49    2.90
   2 -10   1   49.40    3.20
   2 -10   1   49.50    4.10
   2 -10   1   49.50    3.30
   2 -10   1   49.40    4.50
  -3  10  -1    8.90    1.70
  -3  10  -1    5.20    1.50
  -3  10  -1    4.40    1.40
  -3  10  -1    5.30    1.30
  -3  10  -1    7.80    1.70
  -3  10  -1    5.20    1.70
  -3  10  -1    3.90    1.60
  -3  10  -1   10.70    3.40
  -3  10  -1    9.00    2.00
  -3  10  -1    6.40    1.40
   3 -10   1    6.60    1.40
   3 -10   1    5.90    2.00
   3 -10   1    5.20    1.50
   3 -10   1    4.00    1.50
   3 -10   1    5.40    1.30
   3 -10   1    6.20    1.50
   3 -10   1    8.50    1.20
   3 -10   1    7.00    1.70
   3 -10   1   15.50    3.30
   3 -10   1    6.50    1.50
   3 -10   1    7.40    2.10
   3 -10   1    8.40    1.30
  -4  10  -1  407.36   14.10
  -4  10  -1  415.26   13.70
  -4  10  -1  404.06   14.50
  -4  10  -1  400.66   13.10
  -4  10  -1  417.26   13.10
  -4  10  -1  387.16   14.90
  -4  10  -1  411.96   11.80
  -4  10  -1  416.26   12.80
  -4  10  -1  417.16   14.60
   4 -10   1  413.36   13.60
   4 -10   1  401.96   11.50
   4 -10   1  403.86   12.00
   4 -10   1  378.86   11.50
   4 -10   1  405.76   13.50
   4 -10   1  395.36   15.50
   4 -10   1  394.96   14.60
   4 -10   1  432.06   14.80
   4 -10   1  396.36   10.30
   4 -10   1  398.86   10.30
   4 -10   1  415.46   14.70
  -5  10  -1   95.39    5.20
  -5  10  -1  100.69    5.60
  -5  10  -1   97.29    5.20
  -5  10  -1  103.79    6.10
  -5  10  -1  106.29    6.70
  -5  10  -1  102.39    4.40
  -5  10  -1  105.59    6.00
  -5  10  -1  100.79    5.10
  -5  10  -1  102.29    5.30
   5 -10   1  100.59    3.40
   5 -10   1  105.89    5.90
   5 -10   1  102.69    3.50
   5 -10   1  108.69    6.30
   5 -10   1  100.39    6.10
   5 -10   1  100.89    6.30
   5 -10   1  105.49    5.40
   5 -10   1   98.59    4.50
   5 -10   1   97.69    6.80
  -6  10  -1   91.39    5.20
  -6  10  -1  101.19    5.70
  -6  10  -1   99.09    5.90
  -6  10  -1   97.69    5.30
  -6  10  -1   96.89    5.80
  -6  10  -1   95.59    4.30
  -6  10  -1  104.09    5.40
  -6  10  -1   96.29    5.00
  -6  10  -1   95.89    6.50
   6 -10   1   99.59    6.00
   6 -10   1   96.19    6.10
   6 -10   1   91.09    4.90
   6 -10   1   89.59    4.40
   6 -10   1   93.99    5.90
   6 -10   1   90.09    6.20
   6 -10   1   98.09    6.80
  -7  10  -1    6.20    1.80
  -7  10  -1    5.20    1.80
  -7  10  -1    3.50    1.80
  -7  10  -1    9.00    2.30
  -7  10  -1    7.00    1.50
  -7  10  -1    4.80    1.60
  -7  10  -1    7.60    1.40
  -7  10  -1    6.00    1.80
  -7  10  -1    7.80    1.90
   7 -10   1    6.70    2.00
   7 -10   1   10.10    2.80
   7 -10   1    6.40    1.80
   7 -10   1    8.70    1.60
   7 -10   1    5.60    2.10
   7 -10   1    7.50    2.20
   7 -10   1    4.80    1.60
  -8  10  -1   55.19    3.50
  -8  10  -1   50.89    5.10
  -8  10  -1   62.49    4.80
  -8  10  -1   45.60    4.10
  -8  10  -1   47.70    3.20
  -8  10  -1   60.69    4.60
  -8  10  -1   51.59    4.10
  -8  10  -1   58.89    4.30
  -8  10  -1   47.60    4.70
   8 -10   1   53.09    4.80
   8 -10   1   58.69    4.90
   8 -10   1   52.79    3.50
   8 -10   1   50.79    4.50
   8 -10   1   54.19    5.40
   8 -10   1   52.99    3.30
   8 -10   1   51.29    4.20
  -9  10  -1    0.40    1.20
  -9  10  -1    1.90    1.20
  -9  10  -1    2.80    1.30
  -9  10  -1    1.10    1.20
  -9  10  -1    0.30    1.20
  -9  10  -1    2.90    1.50
  -9  10  -1   -1.00    0.80
  -9  10  -1    0.90    1.30
   9 -10   1    0.30    1.20
   9 -10   1    2.10    1.40
   9 -10   1   -0.20    1.50
   9 -10   1   -0.90    1.40
   9 -10   1    0.60    1.00
   9 -10   1    2.00    1.50
 -10  10  -1   54.49    3.80
 -10  10  -1   58.09    4.80
 -10  10  -1   57.89    4.90
 -10  10  -1   57.89    5.00
 -10  10  -1   51.89    2.90
 -10  10  -1   56.89    5.30
 -10  10  -1   66.69    5.20
  10 -10   1   55.19    4.00
  10 -10   1   48.80    5.50
  10 -10   1   59.09    5.20
  10 -10   1   58.79    3.10
  10 -10   1   59.79   10.00
  10 -10   1   59.29    5.30
 -11  10  -1    8.90    2.60
 -11  10  -1    5.10    1.40
 -11  10  -1    6.30    1.80
 -11  10  -1    5.70    2.00
 -11  10  -1    4.60    2.10
 -11  10  -1    6.10    2.10
 -11  10  -1    8.80    2.40
  11 -10   1    5.60    1.90
  11 -10   1    3.70    1.90
  11 -10   1    5.40    2.40
  11 -10   1    7.70    2.00
 -12  10  -1    2.20    1.90
 -12  10  -1    2.20    1.70
 -12  10  -1   -0.30    1.60
 -12  10  -1   -0.80    1.30
 -12  10  -1   -0.60    1.30
 -12  10  -1   -1.10    1.40
 -12  10  -1   -1.20    1.50
 -12  10  -1    1.60    1.00
  12 -10   1    0.90    2.10
  12 -10   1    0.60    1.50
 -13  10  -1   33.30    2.50
 -13  10  -1   32.20    4.60
 -13  10  -1   26.10    4.40
 -13  10  -1   33.10    4.60
 -13  10  -1   34.10    5.00
 -13  10  -1   31.80    5.00
 -13  10  -1   24.40    4.80
 -13  10  -1   38.90    4.10
  13 -10   1   29.40    4.90
  13 -10   1   26.80    4.60
  13 -10   1   28.10    4.80
 -14  10  -1    3.00    2.10
 -14  10  -1    2.20    1.90
  14 -10   1    6.00    3.00
  14 -10   1    0.00    2.20
  10   9  -1    3.90    2.60
  10   9  -1    4.70    3.20
  10   9  -1   -4.70    2.80
  10   9  -1   -2.90    1.80
 -10  -9   1    0.70    1.70
 -10  -9   1   -0.70    2.30
 -10  -9   1   -0.90    1.70
 -10  -9   1    4.30    3.70
   9   9  -1   -0.20    2.90
   9   9  -1    2.70    2.50
   9   9  -1    1.90    1.90
   9   9  -1    2.70    2.60
   9   9  -1   -1.00    1.60
  -9  -9   1    3.10    2.10
  -9  -9   1    4.90    2.30
  -9  -9   1    3.80    2.40
  -9  -9   1    2.90    2.00
  -9  -9   1    2.40    2.00
   8   9  -1   10.60    3.30
   8   9  -1    8.60    3.20
   8   9  -1   11.40    3.60
   8   9  -1    4.20    2.30
   8   9  -1    9.90    3.10
  -8  -9   1   10.40    3.00
  -8  -9   1    5.60    2.00
  -8  -9   1    7.10    2.70
  -8  -9   1   13.20    3.20
  -8  -9   1    7.50    1.50
  -8  -9   1   10.30    2.80
  -8  -9   1   10.50    3.20
   7   9  -1   16.10    3.40
   7   9  -1   10.40    3.00
   7   9  -1   17.50    3.80
   7   9  -1    6.10    2.30
   7   9  -1   15.60    3.50
   7   9  -1    6.30    2.20
   7   9  -1   10.20    2.90
   7   9  -1    9.90    3.00
  -7  -9   1   10.60    1.80
  -7  -9   1   16.10    3.40
  -7  -9   1   11.10    3.30
  -7  -9   1    9.40    2.20
  -7  -9   1    8.20    2.90
  -7  -9   1   12.20    3.30
  -7  -9   1   10.90    2.40
  -7  -9   1   10.20    3.00
   6   9  -1    8.70    2.10
   6   9  -1    5.40    1.80
   6   9  -1    7.30    2.10
   6   9  -1    3.20    1.60
   6   9  -1    5.60    2.70
   6   9  -1    6.80    2.40
   6   9  -1    7.10    2.50
   6   9  -1    4.20    1.90
  -6  -9   1    4.10    1.50
  -6  -9   1    4.00    1.60
  -6  -9   1    9.70    2.60
  -6  -9   1    5.00    2.20
  -6  -9   1    7.90    2.60
  -6  -9   1    2.20    1.70
  -6  -9   1    4.30    2.00
   5   9  -1   14.80    2.80
   5   9  -1   14.40    3.20
   5   9  -1   22.20    4.00
   5   9  -1   15.40    3.00
   5   9  -1   14.90    2.40
   5   9  -1   13.10    2.60
   5   9  -1   16.60    3.60
   5   9  -1   14.60    3.00
  -5  -9   1   13.30    2.60
  -5  -9   1   18.40    3.40
  -5  -9   1   18.20    2.50
  -5  -9   1   10.60    2.60
  -5  -9   1    9.00    2.50
  -5  -9   1   16.20    3.40
  -5  -9   1   13.70    2.80
  -5  -9   1   17.80    3.30
   4   9  -1   15.10    2.90
   4   9  -1   13.60    2.60
   4   9  -1   21.80    5.40
   4   9  -1   21.20    3.40
   4   9  -1   19.70    3.20
   4   9  -1   14.00    2.90
   4   9  -1   22.20    3.90
   4   9  -1   16.80    2.50
  -4  -9   1   20.30    2.70
  -4  -9   1   18.50    3.50
  -4  -9   1   18.50    3.40
  -4  -9   1   24.10    3.40
  -4  -9   1   19.60    3.00
  -4  -9   1   14.10    3.00
  -4  -9   1   17.00    3.10
  -4  -9   1   15.90    3.10
   3   9  -1    8.70    2.00
   3   9  -1    7.70    1.80
   3   9  -1   11.20    2.30
   3   9  -1    7.70    2.20
   3   9  -1    9.50    2.50
   3   9  -1    8.40    1.80
   3   9  -1    5.30    2.10
   3   9  -1    9.50    2.00
   3   9  -1    4.20    1.70
  -3  -9   1    8.10    1.60
  -3  -9   1   11.90    2.20
  -3  -9   1   11.50    2.50
  -3  -9   1    8.20    2.00
  -3  -9   1    9.50    2.20
  -3  -9   1    5.80    1.70
  -3  -9   1   10.40    2.50
  -3  -9   1   10.40    2.50
   2   9  -1  153.88    7.30
   2   9  -1  155.68    8.00
   2   9  -1  164.98    8.00
   2   9  -1  148.29    7.40
   2   9  -1  168.28    7.10
   2   9  -1  147.09    7.70
   2   9  -1  164.58    8.80
   2   9  -1  168.28    7.20
  -2  -9   1  165.18    7.50
  -2  -9   1  186.88   10.40
  -2  -9   1  161.78    7.90
  -2  -9   1  147.79    5.90
  -2  -9   1  147.19    8.40
  -2  -9   1  158.18    7.60
  -2  -9   1  167.18    8.10
  -2  -9   1  156.38    7.20
   1   9  -1   23.90    4.10
   1   9  -1   21.50    3.10
   1   9  -1   16.50    1.50
   1   9  -1   25.50    3.90
   1   9  -1   18.70    2.50
   1   9  -1   17.70    1.20
   1   9  -1   14.20    2.40
   1   9  -1   20.30    2.90
   1   9  -1   16.40    2.80
   1   9  -1   15.70    2.30
   1   9  -1   23.30    2.40
  -1  -9   1   15.60    2.70
  -1  -9   1   24.80    3.50
  -1  -9   1   31.30    3.50
  -1  -9   1   19.90    2.20
  -1  -9   1   23.10    2.10
  -1  -9   1   17.90    2.80
  -1  -9   1   18.50    2.90
  -1  -9   1   18.90    2.20
   0   9  -1   81.39    4.30
   0   9  -1   81.29    4.90
   0   9  -1   78.69    4.50
   0   9  -1   76.79    4.80
   0   9  -1   76.09    3.80
   0   9  -1   84.09    5.30
   0   9  -1   78.59    5.40
   0   9  -1   90.59    5.70
   0   9  -1   86.69    4.80
   0   9  -1   84.69    4.30
   0  -9   1   81.59    4.80
   0  -9   1   77.39    5.00
   0  -9   1   85.19    5.10
   0  -9   1   81.59    5.20
   0  -9   1   77.09    4.30
   0  -9   1   87.69    4.40
   0  -9   1   84.09    4.30
   0  -9   1   92.09    5.90
   0  -9   1   76.09    5.40
   0  -9   1   82.09    3.50
  -1   9  -1   -0.90    0.60
  -1   9  -1    2.00    1.10
  -1   9  -1    3.60    1.50
  -1   9  -1    3.20    1.00
  -1   9  -1    2.80    1.30
  -1   9  -1    1.70    0.90
  -1   9  -1   -0.20    0.70
  -1   9  -1    1.40    0.90
  -1   9  -1    1.10    0.80
  -1   9  -1    1.30    1.20
   1  -9   1    2.10    0.70
   1  -9   1    4.20    1.10
   1  -9   1    2.20    1.60
   1  -9   1    0.80    0.90
   1  -9   1    2.50    0.90
   1  -9   1    3.50    1.20
   1  -9   1    1.30    1.10
   1  -9   1    2.50    1.30
   1  -9   1    1.40    0.90
   1  -9   1    2.60    1.00
   1  -9   1    0.10    0.60
   1  -9   1    2.30    0.90
  -2   9  -1   17.20    2.50
  -2   9  -1   16.60    2.80
  -2   9  -1   20.40    2.40
  -2   9  -1   17.30    1.80
  -2   9  -1   16.20    1.80
  -2   9  -1   36.30    5.70
  -2   9  -1   14.20    2.20
  -2   9  -1   18.40    1.80
  -2   9  -1   23.80    2.80
  -2   9  -1   17.10    1.70
  -2   9  -1   15.00    2.20
   2  -9   1   18.90    2.80
   2  -9   1   15.20    1.50
   2  -9   1   15.30    1.50
   2  -9   1   19.00    2.90
   2  -9   1   19.40    3.00
   2  -9   1   16.30    2.20
   2  -9   1   17.30    1.80
   2  -9   1   17.40    1.60
   2  -9   1   15.70    2.80
   2  -9   1   21.50    3.20
   2  -9   1   18.60    2.40
   2  -9   1   15.00    2.50
  -3   9  -1   17.10    2.60
  -3   9  -1   15.10    2.20
  -3   9  -1   15.60    1.60
  -3   9  -1   32.30    5.40
  -3   9  -1   23.50    3.70
  -3   9  -1   15.20    2.30
  -3   9  -1   16.20    1.80
  -3   9  -1   19.40    1.60
  -3   9  -1   17.40    1.90
  -3   9  -1   15.40    2.10
  -3   9  -1   18.70    2.60
  -3   9  -1   13.50    2.20
  -3   9  -1   20.00    3.30
   3  -9   1   17.80    2.00
   3  -9   1   15.40    1.20
   3  -9   1   20.80    2.70
   3  -9   1   11.80    2.50
   3  -9   1   14.10    1.60
   3  -9   1   15.70    1.60
   3  -9   1   19.30    2.70
   3  -9   1   15.50    1.60
   3  -9   1   15.70    2.70
   3  -9   1   15.50    2.80
   3  -9   1   13.90    2.20
   3  -9   1   14.10    2.50
  -4   9  -1   10.30    1.80
  -4   9  -1   15.50    1.50
  -4   9  -1   13.90    2.30
  -4   9  -1   17.10    2.30
  -4   9  -1   14.20    2.20
  -4   9  -1   13.70    2.60
  -4   9  -1   14.00    2.00
  -4   9  -1   14.10    2.30
  -4   9  -1   14.00    2.20
  -4   9  -1   14.50    2.40
  -4   9  -1   16.90    2.80
   4  -9   1   18.60    1.70
   4  -9   1   15.70    1.40
   4  -9   1   11.20    2.00
   4  -9   1   14.20    2.20
   4  -9   1   18.60    3.00
   4  -9   1   10.50    2.40
   4  -9   1   23.10    3.10
   4  -9   1   15.10    1.30
   4  -9   1   15.10    0.90
   4  -9   1   16.40    2.80
   4  -9   1   14.90    2.20
   4  -9   1   15.10    2.70
  -5   9  -1   83.49    4.80
  -5   9  -1   80.99    5.00
  -5   9  -1   72.49    5.30
  -5   9  -1   77.09    3.60
  -5   9  -1   90.49    5.70
  -5   9  -1   69.99    4.10
  -5   9  -1   76.29    4.30
  -5   9  -1   72.19    4.30
  -5   9  -1   74.39    4.90
   5  -9   1   72.89    7.80
   5  -9   1   85.09    5.40
   5  -9   1   76.29    3.70
   5  -9   1   81.19    5.10
   5  -9   1   82.49    5.10
   5  -9   1   71.89    4.70
   5  -9   1   82.19    4.40
  -6   9  -1  207.28    8.10
  -6   9  -1  209.08    8.60
  -6   9  -1  220.48    7.10
  -6   9  -1  212.08    8.80
  -6   9  -1  190.58    9.20
  -6   9  -1  185.48    8.30
  -6   9  -1  200.18    7.40
  -6   9  -1  205.58    8.10
  -6   9  -1  193.78    8.10
   6  -9   1  199.38    7.50
   6  -9   1  204.88    8.90
   6  -9   1  181.98    8.60
   6  -9   1  191.58    7.00
   6  -9   1  207.78    9.20
   6  -9   1  182.28    9.30
  -7   9  -1   75.69    4.60
  -7   9  -1   72.89    3.80
  -7   9  -1   73.69    4.80
  -7   9  -1   66.99    4.70
  -7   9  -1   64.79    4.40
  -7   9  -1   58.69    4.30
  -7   9  -1   63.79    5.10
  -7   9  -1   66.59    3.60
  -7   9  -1   64.79    4.30
   7  -9   1   68.29    5.50
   7  -9   1   65.69    4.80
   7  -9   1   74.19    5.20
   7  -9   1   66.09    3.70
   7  -9   1   65.19    5.00
   7  -9   1   65.59    4.60
   7  -9   1   62.89    3.50
  -8   9  -1    1.20    0.80
  -8   9  -1    0.80    1.20
  -8   9  -1    2.20    1.40
  -8   9  -1    1.00    1.10
  -8   9  -1    3.50    1.00
  -8   9  -1    3.10    1.70
  -8   9  -1    2.00    0.90
  -8   9  -1    3.90    1.30
  -8   9  -1    0.20    0.90
   8  -9   1    2.40    1.10
   8  -9   1    0.60    1.10
   8  -9   1    1.40    1.00
   8  -9   1    3.70    1.20
   8  -9   1    2.90    1.50
   8  -9   1    2.50    2.90
   8  -9   1    6.00    1.80
  -9   9  -1  101.69    6.10
  -9   9  -1  102.29    6.70
  -9   9  -1  110.59    5.50
  -9   9  -1  100.19    6.20
  -9   9  -1  108.99    3.70
  -9   9  -1  104.99    4.40
  -9   9  -1  105.79    6.20
  -9   9  -1  109.99    6.60
  -9   9  -1  109.59    6.50
   9  -9   1  105.09    7.00
   9  -9   1  104.19    6.60
   9  -9   1  119.49    7.30
   9  -9   1  111.99    5.80
   9  -9   1  105.29    4.50
   9  -9   1  103.19    6.60
 -10   9  -1    2.30    1.00
 -10   9  -1    3.00    1.10
 -10   9  -1    2.30    1.50
 -10   9  -1    2.60    1.80
 -10   9  -1    2.50    1.70
 -10   9  -1    2.10    1.70
 -10   9  -1    1.80    0.90
 -10   9  -1    1.50    1.40
 -10   9  -1    0.80    0.80
 -10   9  -1    1.70    1.30
 -10   9  -1    0.10    0.70
  10  -9   1    2.60    2.00
  10  -9   1    1.20    1.30
  10  -9   1    4.90    1.30
  10  -9   1   -0.60    1.50
  10  -9   1    3.30    1.60
 -11   9  -1   13.70    3.30
 -11   9  -1   14.20    1.80
 -11   9  -1   13.10    3.10
 -11   9  -1   12.70    2.90
 -11   9  -1   11.40    1.70
 -11   9  -1   12.20    2.90
 -11   9  -1   13.50    2.50
 -11   9  -1   12.30    3.00
 -11   9  -1   13.70    3.00
  11  -9   1   13.10    3.10
  11  -9   1   13.10    4.00
  11  -9   1   12.50    3.00
  11  -9   1    9.30    2.60
 -12   9  -1   35.50    5.10
 -12   9  -1   31.40    4.70
 -12   9  -1   31.40    4.70
 -12   9  -1   30.10    4.30
 -12   9  -1   28.20    4.40
 -12   9  -1   32.70    3.40
 -12   9  -1   27.00    2.50
 -12   9  -1   31.30    3.70
  12  -9   1   25.50    4.30
  12  -9   1   26.60    4.10
  12  -9   1   26.80    4.30
  12  -9   1   24.80    4.80
 -13   9  -1   29.80    2.80
 -13   9  -1   28.00    4.60
 -13   9  -1   32.80    4.50
 -13   9  -1   30.30    4.70
 -13   9  -1   33.30    4.90
 -13   9  -1   33.60    3.90
 -13   9  -1   25.60    4.70
 -13   9  -1   32.80    4.80
  13  -9   1   37.00    4.20
  13  -9   1   31.50    4.60
  13  -9   1   25.90    4.50
  13  -9   1   35.70    5.20
 -14   9  -1   34.30    4.70
 -14   9  -1   38.60    3.40
 -14   9  -1   40.70    4.10
 -14   9  -1   40.40    5.80
 -14   9  -1   43.20    5.70
 -14   9  -1   27.70    4.60
 -14   9  -1   35.20    5.30
  14  -9   1   37.40    5.50
  14  -9   1   35.30    4.30
  14  -9   1   33.30    5.00
  11   8  -1   -2.50    2.50
  11   8  -1    0.10    2.80
  11   8  -1    1.70    2.50
  11   8  -1   -1.00    2.70
  11   8  -1   -1.80    2.70
 -11  -8   1   -1.00    2.20
 -11  -8   1    2.30    2.80
 -11  -8   1    4.50    2.50
 -11  -8   1    1.70    1.80
 -11  -8   1    4.50    4.60
 -11  -8   1   -1.90    2.10
  10   8  -1   -3.90    1.60
  10   8  -1   -2.70    2.20
  10   8  -1    2.70    2.60
  10   8  -1    0.90    2.20
  10   8  -1    1.30    1.60
 -10  -8   1    0.60    1.90
 -10  -8   1    0.70    2.40
 -10  -8   1   -0.20    1.60
 -10  -8   1   -0.80    1.50
 -10  -8   1   -3.30    1.40
   9   8  -1   65.59    5.90
   9   8  -1   66.69    6.70
   9   8  -1   59.99    5.70
   9   8  -1   54.49    5.80
   9   8  -1   53.79    7.40
   9   8  -1   39.30    6.10
  -9  -8   1   60.99    6.00
  -9  -8   1   64.19    5.80
  -9  -8   1   60.29    5.70
  -9  -8   1   52.89    4.90
  -9  -8   1   50.29    2.40
  -9  -8   1   60.79    5.40
  -9  -8   1   59.09    6.30
   8   8  -1   -0.50    1.90
   8   8  -1    3.50    2.30
   8   8  -1    6.10    1.70
   8   8  -1    4.10    2.20
   8   8  -1    6.60    2.70
   8   8  -1    6.50    2.40
  -8  -8   1    4.40    1.10
  -8  -8   1    7.30    2.70
  -8  -8   1    5.20    1.40
  -8  -8   1    7.40    2.20
  -8  -8   1    9.80    2.90
  -8  -8   1    6.50    2.20
  -8  -8   1    3.90    2.00
   7   8  -1   -0.30    1.40
   7   8  -1    3.60    2.10
   7   8  -1    1.50    1.60
   7   8  -1   -0.90    1.30
   7   8  -1    2.60    1.50
   7   8  -1    1.10    1.40
   7   8  -1    1.30    1.00
   7   8  -1    0.30    1.80
  -7  -8   1    0.60    1.50
  -7  -8   1   -0.30    1.70
  -7  -8   1   -0.80    1.10
  -7  -8   1    0.80    1.70
  -7  -8   1   -1.90    1.40
  -7  -8   1   -1.60    0.70
  -7  -8   1    2.90    1.40
  -7  -8   1    0.20    1.70
   6   8  -1    1.50    1.10
   6   8  -1   -2.40    1.00
   6   8  -1    0.80    1.60
   6   8  -1    0.70    1.50
   6   8  -1   -0.80    1.10
   6   8  -1    1.20    1.50
   6   8  -1   -1.90    1.10
   6   8  -1   -1.00    0.80
  -6  -8   1   -1.50    0.90
  -6  -8   1    0.40    0.80
  -6  -8   1    0.30    1.40
  -6  -8   1   -1.00    0.80
  -6  -8   1   -0.10    1.10
  -6  -8   1   -0.40    1.30
  -6  -8   1    1.50    1.70
   5   8  -1   32.10    3.40
   5   8  -1   27.90    2.90
   5   8  -1   21.70    3.20
   5   8  -1   32.40    3.30
   5   8  -1   31.30    3.40
   5   8  -1   29.10    4.20
   5   8  -1   28.60    3.20
   5   8  -1   29.10    4.50
  -5  -8   1   33.50    3.40
  -5  -8   1   31.30    3.20
  -5  -8   1   28.50    3.20
  -5  -8   1   28.10    4.10
  -5  -8   1   32.80    4.60
  -5  -8   1   24.90    2.30
  -5  -8   1   27.70    3.30
  -5  -8   1   29.80    3.40
   4   8  -1   -1.80    1.20
   4   8  -1    1.10    1.50
   4   8  -1    0.00    0.70
   4   8  -1   -0.30    1.00
   4   8  -1    3.60    1.60
   4   8  -1    1.40    1.30
   4   8  -1    0.20    1.10
  -4  -8   1    1.30    0.90
  -4  -8   1    0.90    0.90
  -4  -8   1   -0.60    0.80
  -4  -8   1    0.30    0.90
  -4  -8   1    2.30    1.60
  -4  -8   1    1.90    1.30
  -4  -8   1    2.90    1.60
  -4  -8   1    2.90    1.70
  -4  -8   1    2.30    0.90
   3   8  -1    3.90    1.70
   3   8  -1    5.60    1.70
   3   8  -1    3.70    1.30
   3   8  -1    5.70    1.50
   3   8  -1    8.90    2.30
   3   8  -1    8.30    2.10
   3   8  -1    2.10    1.20
   3   8  -1    3.70    1.30
   3   8  -1    6.70    1.80
  -3  -8   1    6.10    1.90
  -3  -8   1    5.60    1.60
  -3  -8   1    3.40    1.30
  -3  -8   1    4.50    1.60
  -3  -8   1    5.20    1.90
  -3  -8   1    4.10    1.10
  -3  -8   1    4.70    1.50
  -3  -8   1    6.40    1.80
   2   8  -1  177.98   11.00
   2   8  -1  188.58    7.70
   2   8  -1  190.28    7.60
   2   8  -1  184.78    7.50
   2   8  -1  193.58    8.30
   2   8  -1  200.28    8.80
   2   8  -1  189.28    8.00
   2   8  -1  199.48    8.10
   2   8  -1  183.08    8.40
   2   8  -1  188.08    8.30
  -2  -8   1  192.08    7.80
  -2  -8   1  200.68    8.30
  -2  -8   1  194.18    8.80
  -2  -8   1  188.88    6.70
  -2  -8   1  199.78    8.30
  -2  -8   1  177.78    7.10
  -2  -8   1  196.48    8.00
  -2  -8   1  188.08    8.30
  -2  -8   1  198.08    8.50
  -2  -8   1  191.78    7.70
   1   8  -1  178.18    8.20
   1   8  -1  182.48    7.40
   1   8  -1  180.78    5.80
   1   8  -1  175.28    7.80
   1   8  -1  183.08    6.90
   1   8  -1  184.18    7.00
   1   8  -1  184.28    7.70
   1   8  -1  169.18    7.30
   1   8  -1  168.88    7.50
   1   8  -1  179.58    5.30
   1   8  -1  176.48    8.10
   1   8  -1  191.48    7.70
   1   8  -1  188.98    7.30
  -1  -8   1  182.48    7.40
  -1  -8   1  182.38    6.80
  -1  -8   1  177.98    7.10
  -1  -8   1  169.18    7.80
  -1  -8   1  183.88    7.20
  -1  -8   1  195.68    7.90
  -1  -8   1  179.48    7.70
  -1  -8   1  175.28    8.20
  -1  -8   1  180.98    7.20
  -1  -8   1  188.78    8.50
  -1  -8   1  175.78    6.90
  -1  -8   1  185.18    7.80
  -1  -8   1  178.28    6.30
   0   8  -1    9.80    2.00
   0   8  -1    8.80    2.20
   0   8  -1   12.20    2.00
   0   8  -1   11.20    1.50
   0   8  -1   12.40    2.40
   0   8  -1    9.70    2.00
   0   8  -1   12.70    1.80
   0   8  -1    8.60    1.90
   0   8  -1   11.70    2.10
   0   8  -1   11.30    1.90
   0   8  -1   13.10    2.40
   0   8  -1    8.80    1.70
   0   8  -1   13.30    1.90
   0  -8   1   15.60    2.10
   0  -8   1   12.80    2.20
   0  -8   1    9.80    1.70
   0  -8   1   15.60    3.50
   0  -8   1   12.00    1.80
   0  -8   1   11.90    1.20
   0  -8   1    9.20    1.90
   0  -8   1   12.50    2.40
   0  -8   1   13.40    1.90
   0  -8   1   11.70    2.10
   0  -8   1   12.50    2.60
   0  -8   1   11.00    2.20
   0  -8   1   12.00    1.70
   0  -8   1    9.40    1.50
  -1   8  -1   29.50    2.30
  -1   8  -1   24.50    2.00
  -1   8  -1   29.90    2.60
  -1   8  -1   28.00    2.60
  -1   8  -1   22.10    2.50
  -1   8  -1   23.40    2.00
  -1   8  -1   25.20    2.00
  -1   8  -1   24.50    2.80
  -1   8  -1   25.00    2.80
  -1   8  -1   22.60    2.40
  -1   8  -1   25.70    2.20
  -1   8  -1   27.40    2.60
  -1   8  -1   26.00    2.30
   1  -8   1   25.10    2.10
   1  -8   1   30.70    3.10
   1  -8   1   26.90    2.60
   1  -8   1   26.80    1.90
   1  -8   1   27.70    2.00
   1  -8   1   27.10    2.00
   1  -8   1   27.50    2.60
   1  -8   1   23.20    1.90
   1  -8   1   26.80    2.70
   1  -8   1   35.00    3.60
   1  -8   1   25.40    2.20
   1  -8   1   28.00    2.30
   1  -8   1   26.90    2.00
   1  -8   1   26.70    2.70
   1  -8   1   27.10    2.70
  -2   8  -1   25.50    1.80
  -2   8  -1   22.20    2.50
  -2   8  -1   26.90    2.30
  -2   8  -1   27.00    2.30
  -2   8  -1   28.80    2.40
  -2   8  -1   23.90    2.60
  -2   8  -1   26.30    2.00
  -2   8  -1   30.40    2.70
  -2   8  -1   25.60    2.80
  -2   8  -1   25.50    2.00
  -2   8  -1   25.10    2.10
  -2   8  -1   29.50    2.70
  -2   8  -1   24.20    2.70
   2  -8   1   24.10    2.80
   2  -8   1   25.70    2.30
   2  -8   1   29.30    2.60
   2  -8   1   25.70    2.10
   2  -8   1   25.00    1.70
   2  -8   1   24.70    2.10
   2  -8   1   26.40    1.70
   2  -8   1   28.60    2.20
   2  -8   1   28.30    2.90
   2  -8   1   23.20    2.50
   2  -8   1   27.80    2.50
   2  -8   1   22.60    1.80
   2  -8   1   27.80    2.70
   2  -8   1   26.90    2.60
   2  -8   1   27.00    2.10
  -3   8  -1  321.47   11.20
  -3   8  -1  336.57   10.90
  -3   8  -1  304.97    9.30
  -3   8  -1  322.77   11.10
  -3   8  -1  341.97   10.30
  -3   8  -1  330.77   10.40
  -3   8  -1  324.47   11.80
  -3   8  -1  328.67   10.80
  -3   8  -1  336.57   10.50
  -3   8  -1  322.97   12.00
  -3   8  -1  340.27    9.50
  -3   8  -1  328.27   11.60
   3  -8   1  340.57   12.60
   3  -8   1  334.57    9.50
   3  -8   1  325.37    9.60
   3  -8   1  340.17   11.60
   3  -8   1  325.37   10.70
   3  -8   1  317.37   10.90
   3  -8   1  340.67   10.90
   3  -8   1  333.37   11.60
   3  -8   1  321.87    8.60
   3  -8   1  319.57   12.10
   3  -8   1  301.27   12.70
   3  -8   1  328.57   10.80
   3  -8   1  321.77    8.60
  -4   8  -1  763.32   22.30
  -4   8  -1  777.72   22.30
  -4   8  -1  840.42   20.10
  -4   8  -1  770.22   21.10
  -4   8  -1  735.53   22.10
  -4   8  -1  800.52   21.20
  -4   8  -1  799.12   22.20
  -4   8  -1  764.02   22.70
  -4   8  -1  810.62   21.40
  -4   8  -1  769.82   21.10
  -4   8  -1  780.22   23.00
   4  -8   1  766.82   21.40
   4  -8   1  757.32   19.10
   4  -8   1  769.72   22.40
   4  -8   1  803.32   22.10
   4  -8   1  769.72   19.30
   4  -8   1  780.12   20.20
   4  -8   1  765.12   23.50
   4  -8   1  811.82   22.60
   4  -8   1  813.02   21.40
   4  -8   1  754.22   21.70
  -5   8  -1   32.00    3.00
  -5   8  -1   31.70    3.30
  -5   8  -1   38.50    2.90
  -5   8  -1   33.00    2.80
  -5   8  -1   34.60    3.30
  -5   8  -1   32.60    3.00
  -5   8  -1   30.80    2.40
  -5   8  -1   28.30    2.50
  -5   8  -1   29.80    2.60
  -5   8  -1   32.90    2.10
   5  -8   1   32.70    3.10
   5  -8   1   34.20    2.30
   5  -8   1   33.60    2.80
   5  -8   1   30.90    3.00
   5  -8   1   38.00    2.70
   5  -8   1   30.90    3.20
  -6   8  -1   -0.20    0.70
  -6   8  -1    0.30    0.80
  -6   8  -1    0.20    0.60
  -6   8  -1    0.00    0.60
  -6   8  -1   -1.10    0.80
  -6   8  -1    0.10    0.60
  -6   8  -1    0.50    0.60
  -6   8  -1   -0.70    0.40
  -6   8  -1   -0.90    0.70
   6  -8   1    1.20    1.10
   6  -8   1    0.00    0.80
   6  -8   1    0.10    0.80
   6  -8   1    0.70    0.70
   6  -8   1    0.10    0.90
   6  -8   1    0.60    0.70
   6  -8   1    0.70    1.10
   6  -8   1   -0.60    0.80
  -7   8  -1   25.40    1.30
  -7   8  -1   24.00    2.00
  -7   8  -1   24.40    2.90
  -7   8  -1   24.80    2.70
  -7   8  -1   27.00    1.30
  -7   8  -1   27.60    2.80
  -7   8  -1   26.90    2.80
  -7   8  -1   23.80    2.70
  -7   8  -1   29.50    2.30
  -7   8  -1   26.90    2.60
  -7   8  -1   26.00    2.70
   7  -8   1   22.70    2.60
   7  -8   1   24.60    2.90
   7  -8   1   28.70    3.80
   7  -8   1   27.50    3.70
   7  -8   1   27.60    2.20
   7  -8   1   26.40    2.20
  -8   8  -1   40.60    3.70
  -8   8  -1   42.20    3.10
  -8   8  -1   43.90    3.70
  -8   8  -1   43.50    4.00
  -8   8  -1   41.80    3.10
  -8   8  -1   41.10    3.60
  -8   8  -1   44.00    2.20
  -8   8  -1   40.90    3.60
  -8   8  -1   41.30    3.70
  -8   8  -1   37.30    2.40
   8  -8   1   39.20    3.80
   8  -8   1   39.30    4.00
   8  -8   1   41.50    3.80
   8  -8   1   36.50    3.20
   8  -8   1   39.90    3.90
   8  -8   1   36.70    2.90
   8  -8   1   40.30    2.60
  -9   8  -1    3.30    1.60
  -9   8  -1    6.50    2.10
  -9   8  -1    4.40    1.50
  -9   8  -1    4.60    1.00
  -9   8  -1    6.70    1.90
  -9   8  -1    5.40    1.10
  -9   8  -1    5.30    1.10
  -9   8  -1    5.70    1.30
  -9   8  -1    5.60    1.70
  -9   8  -1    4.60    1.80
   9  -8   1    7.60    2.50
   9  -8   1    4.30    1.10
   9  -8   1    5.60    1.80
   9  -8   1    2.70    1.70
   9  -8   1    4.60    1.90
   9  -8   1    4.00    1.10
   9  -8   1    4.70    2.10
 -10   8  -1    5.20    1.20
 -10   8  -1    7.30    1.90
 -10   8  -1    5.70    2.00
 -10   8  -1    8.10    2.20
 -10   8  -1    7.50    1.40
 -10   8  -1    5.10    1.00
 -10   8  -1    8.50    1.80
 -10   8  -1    6.60    1.30
 -10   8  -1    4.70    1.60
 -10   8  -1    4.70    2.00
 -10   8  -1    1.80    1.50
  10  -8   1    4.50    1.70
  10  -8   1    7.20    2.00
  10  -8   1    8.80    2.20
  10  -8   1    6.40    1.40
  10  -8   1    4.20    2.00
 -11   8  -1   20.90    3.40
 -11   8  -1   15.10    2.10
 -11   8  -1   16.50    4.90
 -11   8  -1   18.40    3.60
 -11   8  -1   13.90    2.00
 -11   8  -1   17.10    2.80
  11  -8   1   21.50    6.30
  11  -8   1   13.90    3.20
  11  -8   1   20.50    4.50
  11  -8   1   13.10    3.00
 -12   8  -1   19.50    2.20
 -12   8  -1   16.80    3.50
 -12   8  -1   11.60    3.10
 -12   8  -1    6.20    2.10
 -12   8  -1   11.30    2.60
 -12   8  -1   15.00    2.80
 -12   8  -1   11.70    2.10
 -12   8  -1   13.70    3.30
 -12   8  -1   11.30    2.70
  12  -8   1   12.90    3.60
  12  -8   1    8.60    2.90
  12  -8   1   10.00    2.90
  12  -8   1   10.70    3.00
  12  -8   1   15.10    3.30
 -13   8  -1   13.30    3.50
 -13   8  -1   18.70    2.50
 -13   8  -1   14.80    3.50
 -13   8  -1   19.50    3.90
 -13   8  -1   15.80    3.60
 -13   8  -1   19.20    3.20
 -13   8  -1   17.20    3.40
 -13   8  -1   19.60    3.50
  13  -8   1   13.40    2.80
  13  -8   1   14.80    3.80
  13  -8   1   15.10    3.30
  13  -8   1   13.80    3.60
  13  -8   1   22.90    4.00
 -14   8  -1    8.30    2.60
 -14   8  -1    4.80    1.80
 -14   8  -1    3.00    2.50
 -14   8  -1    3.10    1.80
 -14   8  -1   -0.70    2.20
 -14   8  -1   -1.90    1.40
 -14   8  -1    1.00    1.50
  14  -8   1   -0.70    2.50
  14  -8   1    0.10    2.50
  14  -8   1    6.60    3.00
  14  -8   1    2.40    1.80
 -15   8  -1    0.30    2.40
 -15   8  -1    2.00    2.40
 -15   8  -1    0.40    2.10
 -15   8  -1    0.70    1.40
 -15   8  -1    2.10    1.90
 -15   8  -1    1.60    2.20
  15  -8   1   -3.90    2.80
  15  -8   1    0.80    3.30
  15  -8   1    6.90    2.40
  11   7  -1   20.30    4.90
  11   7  -1   13.20    3.90
  11   7  -1   12.00    3.80
  11   7  -1   18.30    4.00
  11   7  -1   14.00    4.20
 -11  -7   1   15.50    3.60
 -11  -7   1   13.60    3.40
 -11  -7   1   12.40    3.70
 -11  -7   1    9.50    2.90
 -11  -7   1   14.50    4.10
 -11  -7   1   13.50    3.60
  10   7  -1   10.10    3.70
  10   7  -1    7.40    3.00
  10   7  -1    4.40    2.30
  10   7  -1    7.90    3.30
  10   7  -1    8.70    3.10
  10   7  -1    8.50    3.00
 -10  -7   1    5.90    2.50
 -10  -7   1    7.20    2.70
 -10  -7   1   11.90    2.90
 -10  -7   1    9.70    3.40
 -10  -7   1   11.90    3.50
 -10  -7   1    7.60    2.40
 -10  -7   1   10.40    3.00
   9   7  -1    6.50    2.40
   9   7  -1   10.80    3.30
   9   7  -1    6.60    2.90
   9   7  -1    7.50    3.10
   9   7  -1    3.30    2.10
   9   7  -1    2.40    1.70
   9   7  -1    4.90    2.10
  -9  -7   1    8.20    2.10
  -9  -7   1    7.20    2.80
  -9  -7   1    7.20    2.70
  -9  -7   1    7.40    2.40
  -9  -7   1    9.00    2.80
  -9  -7   1    6.70    2.50
   8   7  -1   44.10    3.90
   8   7  -1   46.40    4.70
   8   7  -1   48.60    6.60
   8   7  -1   52.49    5.30
   8   7  -1   47.70    4.80
   8   7  -1   47.00    5.00
  -8  -7   1   53.79    5.00
  -8  -7   1   50.09    4.70
  -8  -7   1   48.10    7.00
  -8  -7   1   48.90    4.10
  -8  -7   1   47.70    3.90
  -8  -7   1   47.70    2.70
  -8  -7   1   46.60    2.60
  -8  -7   1   56.09    6.40
  -8  -7   1   51.19    4.90
   7   7  -1    1.80    1.80
   7   7  -1    8.60    2.70
   7   7  -1    5.00    1.60
   7   7  -1    4.00    1.90
   7   7  -1    7.70    2.40
   7   7  -1    5.90    2.00
  -7  -7   1    3.30    1.10
  -7  -7   1    2.00    1.30
  -7  -7   1    5.30    2.10
  -7  -7   1    3.90    1.70
  -7  -7   1    5.10    2.20
  -7  -7   1    4.90    1.80
  -7  -7   1    6.50    2.30
  -7  -7   1    5.00    1.80
   6   7  -1   12.10    2.70
   6   7  -1   12.20    3.00
   6   7  -1    9.70    2.40
   6   7  -1   15.90    2.90
   6   7  -1   12.20    2.70
   6   7  -1   12.70    2.30
   6   7  -1   12.70    1.80
   6   7  -1   10.80    2.20
  -6  -7   1   10.20    2.60
  -6  -7   1   13.70    2.90
  -6  -7   1   14.40    2.80
  -6  -7   1   14.40    2.90
  -6  -7   1   12.40    2.80
  -6  -7   1   12.50    1.80
  -6  -7   1   11.80    2.70
   5   7  -1    4.10    1.60
   5   7  -1    2.00    1.60
   5   7  -1    3.10    1.20
   5   7  -1   -0.30    1.00
   5   7  -1    3.00    1.40
   5   7  -1    2.10    1.10
   5   7  -1    4.00    1.10
   5   7  -1    1.90    1.40
  -5  -7   1    2.00    1.10
  -5  -7   1    2.50    1.30
  -5  -7   1    4.20    1.70
  -5  -7   1    3.30    1.30
  -5  -7   1    0.50    1.40
  -5  -7   1    2.40    1.30
  -5  -7   1    2.20    1.20
  -5  -7   1    2.40    1.00
  -5  -7   1    3.60    1.60
   4   7  -1    0.90    0.80
   4   7  -1    1.60    1.00
   4   7  -1    1.40    1.00
   4   7  -1   -0.20    0.80
   4   7  -1    1.90    1.10
   4   7  -1    0.50    0.90
   4   7  -1    1.70    1.50
   4   7  -1    0.50    0.70
  -4  -7   1    2.80    1.50
  -4  -7   1   -0.30    0.70
  -4  -7   1    0.20    0.70
  -4  -7   1    0.90    0.90
  -4  -7   1    0.90    0.70
  -4  -7   1    2.00    0.90
  -4  -7   1    1.80    1.00
  -4  -7   1    0.20    0.70
  -4  -7   1    0.30    0.80
   3   7  -1    5.50    1.40
   3   7  -1    7.30    1.70
   3   7  -1    9.30    1.90
   3   7  -1    8.60    2.00
   3   7  -1    7.60    1.70
   3   7  -1    9.80    2.10
   3   7  -1    6.50    1.30
   3   7  -1   11.00    2.00
   3   7  -1   10.10    1.90
  -3  -7   1    8.40    1.60
  -3  -7   1    8.00    1.60
  -3  -7   1    7.20    1.70
  -3  -7   1   10.90    1.90
  -3  -7   1    9.60    2.10
  -3  -7   1    9.30    1.90
  -3  -7   1    8.50    1.60
  -3  -7   1   10.00    1.90
  -3  -7   1    6.10    1.60
  -3  -7   1    7.70    1.50
  -3  -7   1    9.40    1.70
   2   7  -1   70.79    3.90
   2   7  -1   76.09    2.30
   2   7  -1   76.59    4.50
   2   7  -1   76.89    2.40
   2   7  -1   77.49    4.80
   2   7  -1   68.99    4.50
   2   7  -1   80.79    4.60
   2   7  -1   81.79    4.20
   2   7  -1   75.99    4.50
   2   7  -1   74.19    4.70
   2   7  -1   70.89    4.20
   2   7  -1   70.59    4.10
   2   7  -1   75.79    4.00
   2   7  -1   75.89    4.30
  -2  -7   1   75.09    4.70
  -2  -7   1   79.19    4.70
  -2  -7   1   79.69    4.20
  -2  -7   1   78.19    4.50
  -2  -7   1   70.09    4.60
  -2  -7   1   72.49    3.80
  -2  -7   1   69.29    3.80
  -2  -7   1   84.49    4.70
  -2  -7   1   70.79    3.50
  -2  -7   1   73.39    4.70
  -2  -7   1   69.69    4.10
  -2  -7   1   84.39    4.80
  -2  -7   1   73.09    4.00
   1   7  -1    3.80    0.70
   1   7  -1    0.60    0.80
   1   7  -1    2.30    1.10
   1   7  -1    4.00    1.10
   1   7  -1    2.60    1.00
   1   7  -1    2.10    1.00
   1   7  -1    2.40    1.00
   1   7  -1    5.40    1.40
   1   7  -1    2.40    0.80
   1   7  -1    1.00    0.70
   1   7  -1    4.00    1.60
   1   7  -1    2.80    1.00
   1   7  -1    3.10    0.70
   1   7  -1    2.90    1.00
  -1  -7   1    2.40    0.90
  -1  -7   1    2.00    0.90
  -1  -7   1    2.70    1.10
  -1  -7   1    3.30    1.00
  -1  -7   1    2.80    0.70
  -1  -7   1    1.60    1.10
  -1  -7   1    4.00    1.20
  -1  -7   1    3.30    1.20
  -1  -7   1    5.10    1.50
  -1  -7   1    3.90    1.00
  -1  -7   1    4.30    1.30
  -1  -7   1    2.00    0.80
  -1  -7   1    3.40    0.80
  -1  -7   1    4.10    1.10
   0   7  -1   52.39    2.90
   0   7  -1   49.20    3.30
   0   7  -1   49.50    2.90
   0   7  -1   52.99    3.50
   0   7  -1   53.49    3.40
   0   7  -1   50.19    3.80
   0   7  -1   48.90    3.10
   0   7  -1   53.49    3.80
   0   7  -1   56.89    2.80
   0   7  -1   49.90    3.90
   0   7  -1   54.79    3.30
   0   7  -1   50.39    3.00
   0  -7   1   57.79    3.10
   0  -7   1   50.49    3.10
   0  -7   1   52.39    2.50
   0  -7   1   47.20    3.20
   0  -7   1   53.69    3.00
   0  -7   1   56.39    3.90
   0  -7   1   50.69    3.70
   0  -7   1   52.39    3.50
   0  -7   1   48.40    2.90
   0  -7   1   62.09    3.70
   0  -7   1   54.89    3.00
   0  -7   1   55.89    2.80
   0  -7   1   55.59    3.60
   0  -7   1   59.59    3.80
   0  -7   1   50.89    2.70
  -1   7  -1  265.77    9.30
  -1   7  -1  245.28    9.30
  -1   7  -1  253.57    9.20
  -1   7  -1  265.57    8.60
  -1   7  -1  262.87    9.20
  -1   7  -1  258.57    8.20
  -1   7  -1  258.57    8.40
  -1   7  -1  264.87    7.90
  -1   7  -1  252.07    8.40
  -1   7  -1  262.97    8.50
  -1   7  -1  264.27    8.90
   1  -7   1  272.77    8.50
   1  -7   1  290.17    8.70
   1  -7   1  283.77    8.00
   1  -7   1  257.97    8.10
   1  -7   1  270.37    8.20
   1  -7   1  270.87    9.70
   1  -7   1  257.97    7.90
   1  -7   1  254.87    9.30
   1  -7   1  269.37    9.30
   1  -7   1  253.47    9.90
   1  -7   1  255.07    8.50
   1  -7   1  267.07    7.90
   1  -7   1  265.17    9.70
   1  -7   1  269.57    9.40
  -2   7  -1  457.15   13.70
  -2   7  -1  470.35   13.20
  -2   7  -1  457.35   14.50
  -2   7  -1  449.56   13.00
  -2   7  -1  463.45   12.90
  -2   7  -1  469.95   13.60
  -2   7  -1  465.35   12.30
  -2   7  -1  456.55   13.60
  -2   7  -1  450.05   12.60
  -2   7  -1  478.35   14.60
   2  -7   1  470.75   13.30
   2  -7   1  447.26   11.90
   2  -7   1  471.55   14.90
   2  -7   1  447.16   13.60
   2  -7   1  454.45   12.30
   2  -7   1  476.65   14.40
   2  -7   1  475.95   13.20
   2  -7   1  440.76   13.20
   2  -7   1  466.65   13.30
   2  -7   1  449.66   14.20
   2  -7   1  485.55   14.30
   2  -7   1  452.65   14.50
   2  -7   1  454.15   14.50
   2  -7   1  454.85   12.70
  -3   7  -1   51.99    3.00
  -3   7  -1   47.50    3.30
  -3   7  -1   50.29    2.90
  -3   7  -1   46.60    2.50
  -3   7  -1   44.90    3.50
  -3   7  -1   49.10    3.10
  -3   7  -1   45.90    3.20
  -3   7  -1   46.60    2.90
  -3   7  -1   44.20    3.10
  -3   7  -1   49.20    3.30
  -3   7  -1   42.80    2.90
  -3   7  -1   48.40    3.40
  -3   7  -1   51.29    2.40
  -3   7  -1   41.40    3.30
   3  -7   1   44.40    3.50
   3  -7   1   48.50    3.10
   3  -7   1   44.40    3.30
   3  -7   1   47.30    1.70
   3  -7   1   42.90    3.30
   3  -7   1   45.90    1.70
   3  -7   1   46.10    3.30
   3  -7   1   51.89    3.10
   3  -7   1   46.50    2.20
   3  -7   1   48.30    2.90
   3  -7   1   44.40    3.30
   3  -7   1   48.40    3.40
   3  -7   1   47.50    3.10
   3  -7   1   48.30    2.40
  -4   7  -1  268.87    8.80
  -4   7  -1  259.17    9.30
  -4   7  -1  277.37    9.00
  -4   7  -1  249.88    9.70
  -4   7  -1  254.17    9.30
  -4   7  -1  261.87    8.80
  -4   7  -1  254.27    7.80
  -4   7  -1  268.17    9.80
  -4   7  -1  266.47    9.10
  -4   7  -1  257.27    8.50
  -4   7  -1  263.47    9.70
  -4   7  -1  260.97    9.60
   4  -7   1  272.07    9.50
   4  -7   1  265.57    9.50
   4  -7   1  261.47    6.90
   4  -7   1  260.87    9.20
   4  -7   1  277.47   10.20
   4  -7   1  272.37    8.70
   4  -7   1  251.97    9.20
   4  -7   1  265.07    8.90
   4  -7   1  273.67    9.70
   4  -7   1  259.27   10.30
   4  -7   1  268.47    6.80
   4  -7   1  281.17    9.90
   4  -7   1  260.27    7.90
  -5   7  -1   16.10    2.00
  -5   7  -1   11.60    2.00
  -5   7  -1   17.90    2.60
  -5   7  -1   15.30    1.40
  -5   7  -1   13.80    2.30
  -5   7  -1   17.10    2.00
  -5   7  -1   14.60    2.40
  -5   7  -1   17.50    2.40
  -5   7  -1   18.80    1.90
  -5   7  -1   15.70    1.60
  -5   7  -1   20.10    2.00
  -5   7  -1   17.70    2.00
  -5   7  -1   17.20    2.70
  -5   7  -1   16.30    2.00
   5  -7   1   12.70    2.10
   5  -7   1   19.20    2.20
   5  -7   1   21.50    2.30
   5  -7   1   18.50    2.60
   5  -7   1   17.10    1.60
   5  -7   1   15.60    2.30
   5  -7   1   18.60    2.60
   5  -7   1   17.60    1.70
   5  -7   1   15.80    1.90
   5  -7   1   17.90    2.00
  -6   7  -1  131.99    5.80
  -6   7  -1  127.39    6.40
  -6   7  -1  129.49    3.90
  -6   7  -1  133.49    6.00
  -6   7  -1  124.19    6.10
  -6   7  -1  122.89    6.10
  -6   7  -1  136.89    5.00
  -6   7  -1  127.69    6.00
  -6   7  -1  139.89    5.30
  -6   7  -1  140.79    7.20
  -6   7  -1  129.69    3.90
   6  -7   1  128.09    5.90
   6  -7   1  127.29    6.40
   6  -7   1  129.39    5.20
   6  -7   1  125.69    7.00
   6  -7   1  130.49    5.90
   6  -7   1  132.29    6.40
   6  -7   1  123.89    5.00
  -7   7  -1   89.69    5.00
  -7   7  -1   86.79    5.70
  -7   7  -1   89.19    5.20
  -7   7  -1   86.39    5.20
  -7   7  -1   87.79    3.30
  -7   7  -1   83.89    5.00
  -7   7  -1   92.89    4.40
  -7   7  -1   84.09    4.30
  -7   7  -1   88.99    5.10
  -7   7  -1   87.69    3.70
   7  -7   1   79.09    5.00
   7  -7   1   83.39    4.20
   7  -7   1   84.19    5.40
   7  -7   1   89.09    4.50
   7  -7   1   83.09    5.30
   7  -7   1   89.49    5.20
   7  -7   1   89.29    5.40
   7  -7   1   82.89    3.80
  -8   7  -1   12.50    1.50
  -8   7  -1   15.60    1.80
  -8   7  -1   11.90    2.10
  -8   7  -1   13.70    2.80
  -8   7  -1   15.00    2.20
  -8   7  -1   13.10    1.70
  -8   7  -1   14.60    2.70
  -8   7  -1   12.30    1.40
  -8   7  -1   11.90    2.30
  -8   7  -1   11.10    2.30
  -8   7  -1   14.30    2.50
   8  -7   1   13.40    1.50
   8  -7   1   14.70    2.70
   8  -7   1   14.90    2.80
   8  -7   1   12.40    2.60
   8  -7   1   13.00    2.60
   8  -7   1   14.00    2.20
   8  -7   1   15.40    2.10
   8  -7   1   13.00    2.30
  -9   7  -1   24.80    2.80
  -9   7  -1   19.00    1.90
  -9   7  -1   24.30    3.60
  -9   7  -1   20.20    3.30
  -9   7  -1   19.80    3.20
  -9   7  -1   24.80    1.70
  -9   7  -1   34.70    3.30
  -9   7  -1   28.20    2.30
  -9   7  -1   22.30    3.30
   9  -7   1   22.60    3.60
   9  -7   1   28.10    1.90
   9  -7   1   25.70    3.00
   9  -7   1   31.20    3.20
   9  -7   1   31.20    4.30
   9  -7   1   23.30    2.20
 -10   7  -1   15.40    2.70
 -10   7  -1    6.90    2.20
 -10   7  -1   16.60    2.90
 -10   7  -1   14.40    3.10
 -10   7  -1   12.70    2.00
 -10   7  -1   16.90    2.30
 -10   7  -1   12.10    2.70
 -10   7  -1   10.20    2.60
 -10   7  -1   14.70    1.20
  10  -7   1   11.20    2.40
  10  -7   1   17.90    3.60
  10  -7   1   16.30    2.90
  10  -7   1   11.70    2.80
  10  -7   1   17.10    1.70
  10  -7   1   12.40    3.30
 -11   7  -1    0.70    1.40
 -11   7  -1    3.30    1.20
 -11   7  -1    1.30    1.30
 -11   7  -1    0.90    1.10
 -11   7  -1    1.70    1.50
 -11   7  -1    2.20    1.50
 -11   7  -1    1.50    1.20
 -11   7  -1    1.30    1.20
  11  -7   1   -0.30    1.50
  11  -7   1   -0.80    1.40
  11  -7   1   -0.90    1.10
  11  -7   1    1.50    1.20
  11  -7   1   -0.40    1.30
 -12   7  -1   51.39    7.30
 -12   7  -1   59.39    4.80
 -12   7  -1   49.60    4.10
 -12   7  -1   57.59    4.80
 -12   7  -1   48.80    4.80
 -12   7  -1   49.99    3.90
 -12   7  -1   65.69    5.80
  12  -7   1   52.39    5.40
  12  -7   1   49.90    4.90
  12  -7   1   56.29    4.70
  12  -7   1   50.09    5.10
  12  -7   1   49.00    4.60
 -13   7  -1    9.30    2.20
 -13   7  -1   13.00    3.00
 -13   7  -1   10.70    2.90
 -13   7  -1   16.90    3.10
 -13   7  -1   11.00    2.80
 -13   7  -1   13.60    2.40
 -13   7  -1   13.20    3.00
  13  -7   1   15.10    3.30
  13  -7   1   14.90    3.20
  13  -7   1    7.20    3.00
  13  -7   1   11.30    2.90
  13  -7   1   12.50    3.60
 -14   7  -1   -2.20    1.40
 -14   7  -1    6.10    2.60
 -14   7  -1    3.50    2.20
 -14   7  -1    1.00    1.90
 -14   7  -1    3.90    2.30
 -14   7  -1    1.30    1.90
 -14   7  -1   -0.40    1.70
 -14   7  -1    1.30    1.40
  14  -7   1    4.10    2.20
  14  -7   1    2.20    2.50
  14  -7   1    1.20    2.20
  14  -7   1   -3.50    2.30
  14  -7   1   -0.50    1.50
 -15   7  -1    2.30    2.80
 -15   7  -1    1.80    2.30
 -15   7  -1    4.10    2.70
 -15   7  -1    2.80    1.60
 -15   7  -1    5.30    2.20
 -15   7  -1    8.90    3.00
 -15   7  -1    5.30    3.00
  15  -7   1    3.50    2.90
  15  -7   1    1.60    2.90
  15  -7   1    4.80    2.70
  15  -7   1    1.40    2.00
  12   6  -1    6.50    3.30
  12   6  -1    1.40    2.20
  12   6  -1    3.10    3.20
  12   6  -1    0.20    3.00
 -12  -6   1   -0.10    2.50
 -12  -6   1   -0.80    1.90
 -12  -6   1   -1.00    2.00
 -12  -6   1   -1.10    2.20
 -12  -6   1    0.40    2.20
 -12  -6   1   -1.90    2.00
  11   6  -1   -2.10    2.10
  11   6  -1    0.40    2.30
  11   6  -1    0.80    1.40
  11   6  -1    1.70    2.60
 -11  -6   1    0.50    1.50
 -11  -6   1   -1.60    1.70
 -11  -6   1   -0.40    1.30
 -11  -6   1    2.60    2.00
 -11  -6   1    2.90    1.90
 -11  -6   1    2.90    1.90
 -11  -6   1    1.10    1.50
  10   6  -1   63.59    6.80
  10   6  -1   66.69    6.20
  10   6  -1   76.39    6.90
  10   6  -1   58.79    6.30
  10   6  -1   57.89    5.70
  10   6  -1   61.09    6.00
 -10  -6   1   72.09    5.60
 -10  -6   1   63.39    4.90
 -10  -6   1   74.99    6.60
 -10  -6   1   69.69    6.10
 -10  -6   1   67.79    5.70
 -10  -6   1   68.89    6.20
 -10  -6   1   65.59    6.10
   9   6  -1    6.20    2.00
   9   6  -1    8.40    2.70
   9   6  -1   11.00    3.50
   9   6  -1    9.40    3.10
   9   6  -1    7.60    1.90
   9   6  -1   10.70    2.80
   9   6  -1    4.60    2.70
  -9  -6   1   10.10    3.50
  -9  -6   1    9.70    2.40
  -9  -6   1   17.60    3.70
  -9  -6   1    9.60    2.00
  -9  -6   1   11.50    2.70
   8   6  -1    2.60    1.90
   8   6  -1    1.00    1.00
   8   6  -1    2.30    2.20
   8   6  -1    1.90    1.40
   8   6  -1    1.30    1.90
   8   6  -1    1.70    1.60
   8   6  -1    3.60    2.10
  -8  -6   1    4.30    1.80
  -8  -6   1    0.50    1.50
  -8  -6   1    0.90    1.70
  -8  -6   1    3.30    1.80
  -8  -6   1    3.40    1.80
  -8  -6   1    1.10    1.20
  -8  -6   1    1.00    1.00
  -8  -6   1    2.70    0.80
  -8  -6   1    1.90    0.80
   7   6  -1   21.10    3.70
   7   6  -1   19.20    3.80
   7   6  -1   18.10    3.30
   7   6  -1   30.50    4.60
   7   6  -1   21.10    3.50
   7   6  -1   20.00    2.50
  -7  -6   1   24.30    4.00
  -7  -6   1   21.70    3.90
  -7  -6   1   21.80    2.70
  -7  -6   1   24.80    3.70
  -7  -6   1   18.60    1.80
  -7  -6   1   17.80    3.20
  -7  -6   1   25.90    2.90
  -7  -6   1   22.20    1.80
  -7  -6   1   27.20    4.10
   6   6  -1   17.80    3.40
   6   6  -1   22.60    3.50
   6   6  -1   25.60    3.70
   6   6  -1   27.40    3.10
   6   6  -1   22.50    1.90
   6   6  -1   19.60    2.50
  -6  -6   1   22.80    3.60
  -6  -6   1   29.10    3.90
  -6  -6   1   24.30    2.60
  -6  -6   1   23.00    1.90
  -6  -6   1   29.30    3.30
  -6  -6   1   17.00    3.00
  -6  -6   1   27.40    3.20
   5   6  -1    1.10    1.40
   5   6  -1    1.30    1.10
   5   6  -1    1.00    0.80
   5   6  -1    1.30    1.30
   5   6  -1    0.10    0.60
   5   6  -1    0.10    0.70
   5   6  -1    2.30    1.20
   5   6  -1   -0.40    0.70
  -5  -6   1    1.10    0.70
  -5  -6   1    1.10    0.90
  -5  -6   1    1.20    1.00
  -5  -6   1    1.00    0.90
  -5  -6   1    0.70    0.60
  -5  -6   1    0.00    0.70
  -5  -6   1    0.10    0.70
  -5  -6   1    0.70    1.10
  -5  -6   1    0.20    0.60
   4   6  -1   17.30    2.10
   4   6  -1   17.70    2.70
   4   6  -1   17.40    2.60
   4   6  -1   21.60    3.00
   4   6  -1   16.60    1.70
   4   6  -1   22.20    3.00
   4   6  -1   18.60    3.20
   4   6  -1   18.00    3.00
   4   6  -1   17.10    2.50
  -4  -6   1   18.60    2.10
  -4  -6   1   19.00    1.80
  -4  -6   1   17.30    1.80
  -4  -6   1   20.80    3.30
  -4  -6   1   15.30    2.60
  -4  -6   1   23.20    3.00
  -4  -6   1   20.70    2.00
  -4  -6   1   21.40    3.50
  -4  -6   1   19.20    2.60
  -4  -6   1   18.50    2.20
   3   6  -1   26.50    2.40
   3   6  -1   26.10    2.40
   3   6  -1   25.70    2.60
   3   6  -1   26.10    2.60
   3   6  -1   25.60    2.10
   3   6  -1   24.30    2.50
   3   6  -1   30.80    2.80
   3   6  -1   25.20    2.40
   3   6  -1   26.90    2.70
   3   6  -1   29.60    2.50
   3   6  -1   23.60    2.40
   3   6  -1   29.60    2.70
  -3  -6   1   27.20    2.70
  -3  -6   1   26.40    2.50
  -3  -6   1   27.90    2.20
  -3  -6   1   26.30    2.20
  -3  -6   1   27.40    2.60
  -3  -6   1   25.40    2.30
  -3  -6   1   28.60    2.10
  -3  -6   1   22.90    2.30
  -3  -6   1   28.80    2.90
  -3  -6   1   25.20    2.50
  -3  -6   1   24.80    2.40
  -3  -6   1   26.40    2.40
  -3  -6   1   24.90    2.10
  -3  -6   1   28.30    2.70
   2   6  -1   19.10    2.00
   2   6  -1   22.00    1.00
   2   6  -1   20.60    2.30
   2   6  -1   23.00    2.30
   2   6  -1   17.20    2.00
   2   6  -1   26.10    2.20
   2   6  -1   24.00    2.10
   2   6  -1   21.60    2.30
   2   6  -1   24.60    2.40
   2   6  -1   21.50    2.20
   2   6  -1   20.20    2.10
   2   6  -1   21.90    0.90
   2   6  -1   19.90    2.00
   2   6  -1   19.50    2.00
  -2  -6   1   21.60    1.70
  -2  -6   1   18.00    1.70
  -2  -6   1   19.80    2.30
  -2  -6   1   20.50    2.00
  -2  -6   1   20.00    2.30
  -2  -6   1   20.50    2.00
  -2  -6   1   18.80    1.80
  -2  -6   1   19.00    1.80
  -2  -6   1   22.60    2.40
  -2  -6   1   19.70    2.10
  -2  -6   1   20.00    2.10
  -2  -6   1   20.70    2.10
  -2  -6   1   21.70    2.10
  -2  -6   1   20.20    1.80
   1   6  -1  183.68    5.40
   1   6  -1  173.58    6.60
   1   6  -1  182.58    6.90
   1   6  -1  180.58    6.50
   1   6  -1  178.88    5.00
   1   6  -1  189.98    6.40
   1   6  -1  192.98    7.50
   1   6  -1  175.88    7.00
   1   6  -1  185.38    7.00
   1   6  -1  185.88    6.40
   1   6  -1  174.68    7.00
   1   6  -1  172.28    6.60
  -1  -6   1  184.58    7.70
  -1  -6   1  181.38    6.10
  -1  -6   1  177.58    7.30
  -1  -6   1  169.88    6.40
  -1  -6   1  179.68    6.50
  -1  -6   1  197.68    8.00
  -1  -6   1  176.58    6.60
  -1  -6   1  172.58    6.20
  -1  -6   1  178.28    7.10
  -1  -6   1  176.88    6.50
  -1  -6   1  212.78    7.40
  -1  -6   1  171.08    6.20
  -1  -6   1  183.68    7.40
  -1  -6   1  181.98    5.90
   0   6  -1  144.09    5.20
   0   6  -1  154.68    5.80
   0   6  -1  141.99    5.70
   0   6  -1  151.28    5.20
   0   6  -1  137.39    5.70
   0   6  -1  136.99    5.40
   0   6  -1  147.59    5.00
   0   6  -1  142.99    6.00
   0   6  -1  147.79    5.90
   0   6  -1  147.09    5.40
   0   6  -1  150.18    6.40
   0   6  -1  147.89    6.40
   0  -6   1  143.69    5.20
   0  -6   1  148.89    6.10
   0  -6   1  141.99    5.20
   0  -6   1  138.49    6.20
   0  -6   1  144.69    5.00
   0  -6   1  145.79    5.00
   0  -6   1  151.48    5.30
   0  -6   1  140.59    5.80
   0  -6   1  147.19    5.50
   0  -6   1  148.19    5.70
   0  -6   1  143.79    4.70
   0  -6   1  146.49    5.30
   0  -6   1  179.08    6.90
  -1   6  -1  118.19    4.90
  -1   6  -1  121.49    5.20
  -1   6  -1  126.29    4.60
  -1   6  -1  122.09    4.70
  -1   6  -1  118.69    5.60
  -1   6  -1  126.79    4.80
  -1   6  -1  124.29    4.80
  -1   6  -1  121.79    5.40
  -1   6  -1  126.19    5.30
  -1   6  -1  118.09    4.60
  -1   6  -1  120.39    5.20
  -1   6  -1  120.89    4.20
   1  -6   1  119.89    4.70
   1  -6   1  133.89    4.80
   1  -6   1  130.29    5.40
   1  -6   1  120.49    5.30
   1  -6   1  124.19    4.20
   1  -6   1  128.49    4.60
   1  -6   1  122.29    4.60
   1  -6   1  130.39    4.30
   1  -6   1  123.09    5.20
   1  -6   1  125.59    4.60
   1  -6   1  118.69    4.60
  -2   6  -1  172.78    5.20
  -2   6  -1  162.18    6.20
  -2   6  -1  176.78    6.80
  -2   6  -1  165.48    6.40
  -2   6  -1  164.38    6.80
  -2   6  -1  167.08    5.90
  -2   6  -1  157.08    5.60
  -2   6  -1  166.68    6.20
  -2   6  -1  167.48    5.80
  -2   6  -1  177.18    6.00
  -2   6  -1  173.08    6.80
  -2   6  -1  171.38    6.10
  -2   6  -1  160.88    6.50
   2  -6   1  175.88    7.10
   2  -6   1  164.08    6.10
   2  -6   1  163.38    4.70
   2  -6   1  167.78    6.70
   2  -6   1  161.78    5.80
   2  -6   1  171.08    6.60
   2  -6   1  170.28    5.30
   2  -6   1  166.18    6.60
   2  -6   1  166.98    6.00
   2  -6   1  175.88    6.00
   2  -6   1  165.48    6.50
   2  -6   1  161.58    5.40
   2  -6   1  165.28    6.10
   2  -6   1  168.68    4.80
   2  -6   1  176.58    6.20
  -3   6  -1    0.90    0.80
  -3   6  -1    0.80    0.60
  -3   6  -1    2.90    1.00
  -3   6  -1    1.00    0.70
  -3   6  -1    1.40    0.70
  -3   6  -1    1.60    0.50
  -3   6  -1    1.50    0.80
  -3   6  -1    1.10    0.80
  -3   6  -1    1.70    0.70
  -3   6  -1    1.80    0.80
  -3   6  -1    2.00    0.70
  -3   6  -1    2.00    0.60
  -3   6  -1    1.40    0.80
  -3   6  -1    0.90    0.60
   3  -6   1    0.70    0.80
   3  -6   1    1.70    0.60
   3  -6   1    2.50    1.00
   3  -6   1    1.50    0.70
   3  -6   1    1.10    0.70
   3  -6   1    1.30    0.40
   3  -6   1    1.60    0.90
   3  -6   1    1.30    0.60
   3  -6   1    1.40    0.70
   3  -6   1    2.50    1.10
   3  -6   1    2.50    0.90
   3  -6   1    1.50    0.80
  -4   6  -1  439.66   13.60
  -4   6  -1  459.55   14.20
  -4   6  -1  479.65   13.40
  -4   6  -1  455.85   14.00
  -4   6  -1  486.15   13.80
  -4   6  -1  460.45   13.40
  -4   6  -1  480.75   14.40
  -4   6  -1  443.66   12.70
  -4   6  -1  463.45   13.50
  -4   6  -1  482.25   13.80
  -4   6  -1  445.56   14.10
  -4   6  -1  461.45   12.40
  -4   6  -1  457.05   14.00
   4  -6   1  471.65   14.00
   4  -6   1  438.96   13.70
   4  -6   1  472.95   13.50
   4  -6   1  452.95   12.40
   4  -6   1  468.35   14.20
   4  -6   1  466.65   13.90
   4  -6   1  458.05   14.40
   4  -6   1  468.15   14.00
   4  -6   1  480.75   12.90
   4  -6   1  471.85   13.90
  -5   6  -1  212.38    7.50
  -5   6  -1  200.28    7.80
  -5   6  -1  214.78    7.90
  -5   6  -1  203.68    5.70
  -5   6  -1  207.78    6.80
  -5   6  -1  218.58    7.90
  -5   6  -1  197.68    8.20
  -5   6  -1  214.28    7.80
  -5   6  -1  212.18    8.20
  -5   6  -1  220.18    7.70
  -5   6  -1  218.98    8.60
  -5   6  -1  213.48    7.80
  -5   6  -1  203.88    8.40
  -5   6  -1  223.08    6.80
   5  -6   1  214.98    6.90
   5  -6   1  212.18    8.10
   5  -6   1  208.78    6.90
   5  -6   1  194.38    7.80
   5  -6   1  216.88    7.70
   5  -6   1  208.18    8.10
   5  -6   1  218.18    7.70
   5  -6   1  203.48    7.60
   5  -6   1  208.68    8.10
  -6   6  -1   27.50    2.60
  -6   6  -1   25.80    2.70
  -6   6  -1   26.80    2.60
  -6   6  -1   28.10    2.30
  -6   6  -1   34.00    3.10
  -6   6  -1   26.80    2.90
  -6   6  -1   26.90    1.60
  -6   6  -1   27.50    2.50
  -6   6  -1   30.50    2.40
  -6   6  -1   24.10    1.70
  -6   6  -1   32.70    2.30
  -6   6  -1   27.40    2.50
  -6   6  -1   31.40    2.80
  -6   6  -1   23.60    2.30
  -6   6  -1   28.80    2.50
   6  -6   1   24.10    2.50
   6  -6   1   26.10    2.10
   6  -6   1   27.20    2.60
   6  -6   1   32.30    2.80
   6  -6   1   27.20    2.70
   6  -6   1   27.60    2.80
   6  -6   1   28.50    2.30
   6  -6   1   25.70    2.30
   6  -6   1   26.80    2.50
   6  -6   1   31.20    2.90
   6  -6   1   25.40    1.90
  -7   6  -1   33.90    2.10
  -7   6  -1   30.00    2.70
  -7   6  -1   34.10    2.80
  -7   6  -1   32.40    2.90
  -7   6  -1   34.20    2.40
  -7   6  -1   31.00    2.60
  -7   6  -1   29.60    2.80
  -7   6  -1   32.60    2.00
  -7   6  -1   31.40    2.10
  -7   6  -1   30.60    2.90
  -7   6  -1   34.40    3.10
   7  -6   1   32.40    3.00
   7  -6   1   34.60    3.30
   7  -6   1   30.90    3.10
   7  -6   1   28.20    2.30
   7  -6   1   32.20    2.10
   7  -6   1   33.90    2.40
   7  -6   1   34.00    2.90
   7  -6   1   31.10    2.70
   7  -6   1   36.00    3.20
  -8   6  -1    1.00    1.00
  -8   6  -1    0.10    0.60
  -8   6  -1    0.20    0.90
  -8   6  -1    0.90    0.60
  -8   6  -1    0.40    0.40
  -8   6  -1   -0.30    0.50
  -8   6  -1    0.30    0.70
  -8   6  -1   -0.30    0.60
  -8   6  -1    0.20    0.70
  -8   6  -1   -0.10    0.80
  -8   6  -1    0.10    0.90
  -8   6  -1    0.30    0.30
  -8   6  -1    0.40    1.00
   8  -6   1    0.40    1.00
   8  -6   1    0.50    1.20
   8  -6   1    0.80    0.60
   8  -6   1   -0.50    0.60
   8  -6   1    1.50    0.70
   8  -6   1    0.00    1.10
   8  -6   1    0.50    0.60
   8  -6   1   -1.60    0.70
  -9   6  -1    1.10    0.60
  -9   6  -1    1.20    0.60
  -9   6  -1    0.80    0.90
  -9   6  -1    2.90    1.00
  -9   6  -1    0.10    0.90
  -9   6  -1    1.70    1.00
  -9   6  -1    1.70    1.10
  -9   6  -1    1.70    1.00
  -9   6  -1   -0.20    0.90
  -9   6  -1    1.60    0.90
  -9   6  -1    1.90    1.10
   9  -6   1    0.00    1.30
   9  -6   1    1.20    1.30
   9  -6   1    0.40    1.00
   9  -6   1    0.60    1.00
   9  -6   1    0.90    0.80
 -10   6  -1   44.80    3.30
 -10   6  -1   50.99    3.90
 -10   6  -1   48.60    4.50
 -10   6  -1   44.30    4.00
 -10   6  -1   42.70    2.40
 -10   6  -1   46.90    2.50
 -10   6  -1   48.70    4.40
 -10   6  -1   42.10    2.20
 -10   6  -1   48.60    4.30
 -10   6  -1   41.60    3.40
 -10   6  -1   42.00    2.20
 -10   6  -1   46.30    3.30
  10  -6   1   47.60    4.40
  10  -6   1   56.59    4.10
  10  -6   1   48.30    4.90
  10  -6   1   47.20    4.30
  10  -6   1   47.20    4.10
 -11   6  -1   12.10    1.60
 -11   6  -1   11.10    0.90
 -11   6  -1   11.30    2.30
 -11   6  -1   10.00    2.60
 -11   6  -1   12.40    2.40
 -11   6  -1   11.90    1.60
 -11   6  -1   15.60    2.80
 -11   6  -1   12.30    2.30
 -11   6  -1    9.40    2.50
 -11   6  -1   10.90    2.90
  11  -6   1   12.70    2.90
  11  -6   1   16.30    4.00
  11  -6   1   19.10    2.90
  11  -6   1   17.90    3.10
  11  -6   1   12.90    2.90
 -12   6  -1   42.70    4.30
 -12   6  -1   38.90    2.60
 -12   6  -1   35.20    3.30
 -12   6  -1   41.60    3.80
 -12   6  -1   43.50    4.60
 -12   6  -1   41.20    3.90
 -12   6  -1   36.60    2.70
 -12   6  -1   38.00    5.10
  12  -6   1   39.80    5.70
  12  -6   1   33.80    3.90
  12  -6   1   35.40    3.90
  12  -6   1   37.80    3.70
 -13   6  -1    4.60    2.40
 -13   6  -1    2.90    1.50
 -13   6  -1    1.30    1.20
 -13   6  -1    2.10    2.00
 -13   6  -1    3.70    1.80
 -13   6  -1    1.00    1.90
 -13   6  -1    3.60    2.20
  13  -6   1    4.90    2.40
  13  -6   1    2.80    2.10
  13  -6   1    1.70    1.70
  13  -6   1    3.10    2.60
  13  -6   1    5.40    2.00
 -14   6  -1    0.20    2.10
 -14   6  -1   -3.10    1.90
 -14   6  -1   -0.30    1.20
 -14   6  -1   -1.30    1.50
 -14   6  -1    0.20    1.10
 -14   6  -1   -0.60    1.60
 -14   6  -1   -0.30    1.80
 -14   6  -1    2.60    1.40
  14  -6   1    0.70    2.40
  14  -6   1    1.90    1.60
  14  -6   1    3.70    2.30
  14  -6   1    1.90    2.20
 -15   6  -1   -1.70    1.90
 -15   6  -1    2.80    2.10
 -15   6  -1   -1.90    1.30
 -15   6  -1   -3.10    2.00
 -15   6  -1   -1.80    2.20
 -15   6  -1   -2.10    2.20
 -15   6  -1   -0.10    2.30
  15  -6   1    3.40    2.90
  15  -6   1   -2.70    3.10
  15  -6   1    2.00    1.90
  15  -6   1   -2.20    2.50
  13   5  -1    0.30    2.70
  13   5  -1   -2.60    1.70
  13   5  -1    0.10    3.10
 -13  -5   1    4.70    2.90
 -13  -5   1   -1.90    2.10
 -13  -5   1    5.70    2.80
 -13  -5   1    0.20    2.40
 -13  -5   1    0.60    1.70
 -13  -5   1    5.20    2.90
  12   5  -1    0.00    2.60
  12   5  -1    6.90    2.20
  12   5  -1    0.70    2.20
  12   5  -1    5.20    3.00
 -12  -5   1    3.00    1.70
 -12  -5   1    1.30    2.50
 -12  -5   1    2.30    2.00
 -12  -5   1    3.00    2.20
 -12  -5   1    2.80    1.90
 -12  -5   1    3.10    2.20
 -12  -5   1    1.20    1.70
  11   5  -1   22.60    5.30
  11   5  -1   25.40    3.80
  11   5  -1   25.50    5.30
  11   5  -1   24.30    4.30
  11   5  -1   32.00    5.50
 -11  -5   1   24.30    4.40
 -11  -5   1   22.40    4.00
 -11  -5   1   23.40    1.60
 -11  -5   1   28.80    3.40
 -11  -5   1   28.80    5.00
 -11  -5   1   31.30    5.10
 -11  -5   1   21.00    3.30
 -11  -5   1   41.20    5.90
  10   5  -1    9.00    2.40
  10   5  -1   12.50    3.30
  10   5  -1    5.80    2.70
  10   5  -1    5.20    2.40
  10   5  -1    5.30    2.40
  10   5  -1   10.20    2.40
 -10  -5   1    6.50    2.10
 -10  -5   1    7.40    1.10
 -10  -5   1    7.00    1.80
 -10  -5   1    6.80    2.30
 -10  -5   1    5.30    2.20
 -10  -5   1   12.20    2.90
 -10  -5   1    8.20    2.70
 -10  -5   1   10.70    3.00
   9   5  -1    7.80    2.60
   9   5  -1    4.20    2.00
   9   5  -1   10.80    3.10
   9   5  -1    2.80    1.30
   9   5  -1    6.30    1.80
   9   5  -1    6.10    3.00
   9   5  -1    8.60    2.60
  -9  -5   1    4.50    1.90
  -9  -5   1    8.70    2.50
  -9  -5   1   11.10    3.10
  -9  -5   1    7.70    1.80
  -9  -5   1    9.20    2.70
  -9  -5   1    7.20    2.40
  -9  -5   1    4.70    1.70
  -9  -5   1   10.40    2.60
   8   5  -1   13.50    1.10
   8   5  -1   14.10    3.40
   8   5  -1   17.20    3.10
   8   5  -1   10.80    2.10
   8   5  -1   17.40    3.40
   8   5  -1   16.10    3.50
   8   5  -1   12.90    3.30
   8   5  -1   13.70    2.60
  -8  -5   1   15.30    3.30
  -8  -5   1   12.60    2.30
  -8  -5   1   13.40    1.10
  -8  -5   1   17.40    3.40
  -8  -5   1   14.10    3.20
  -8  -5   1    9.90    2.30
  -8  -5   1   14.20    2.10
  -8  -5   1   13.70    2.70
  -8  -5   1   13.70    1.10
   7   5  -1  127.59    6.70
   7   5  -1  112.59    5.80
   7   5  -1  119.39    7.50
   7   5  -1  122.69    7.20
   7   5  -1  125.09    6.20
   7   5  -1  131.49    7.20
   7   5  -1  127.89    7.50
  -7  -5   1  121.89    7.10
  -7  -5   1  113.69    3.60
  -7  -5   1  123.59    6.10
  -7  -5   1  124.99    6.50
  -7  -5   1  116.59    4.20
  -7  -5   1  124.09    6.00
  -7  -5   1  121.89    7.10
  -7  -5   1  113.09    5.10
  -7  -5   1  120.49    6.60
  -7  -5   1  133.99    7.00
   6   5  -1   67.39    4.50
   6   5  -1   69.99    5.10
   6   5  -1   61.69    4.90
   6   5  -1   58.79    4.50
   6   5  -1   56.69    4.30
   6   5  -1   53.99    4.70
   6   5  -1   60.29    2.70
  -6  -5   1   68.29    5.00
  -6  -5   1   54.19    3.70
  -6  -5   1   58.49    4.20
  -6  -5   1   64.29    4.80
  -6  -5   1   56.09    3.70
  -6  -5   1   65.39    6.30
  -6  -5   1   63.19    4.50
  -6  -5   1   60.49    4.30
  -6  -5   1   55.59    2.70
   5   5  -1   15.10    2.30
   5   5  -1   18.90    1.50
   5   5  -1   22.50    3.40
   5   5  -1   17.60    2.70
   5   5  -1   21.70    3.20
   5   5  -1   16.10    2.00
   5   5  -1   23.80    4.20
   5   5  -1   17.90    2.70
  -5  -5   1   18.40    1.60
  -5  -5   1   19.50    3.00
  -5  -5   1   14.90    2.50
  -5  -5   1   14.80    1.90
  -5  -5   1   20.30    2.90
  -5  -5   1   23.00    3.10
  -5  -5   1   17.90    2.10
   4   5  -1    7.20    1.60
   4   5  -1    7.20    1.90
   4   5  -1    7.70    1.70
   4   5  -1    6.50    1.50
   4   5  -1    5.90    1.70
   4   5  -1    6.10    1.30
   4   5  -1    6.30    1.10
   4   5  -1    8.30    1.70
   4   5  -1    5.90    1.20
   4   5  -1    5.70    1.50
   4   5  -1    7.70    1.80
   4   5  -1    7.70    1.60
  -4  -5   1    6.30    1.50
  -4  -5   1    4.10    1.20
  -4  -5   1    5.60    1.40
  -4  -5   1    6.50    1.40
  -4  -5   1    5.70    1.50
  -4  -5   1    8.10    1.50
  -4  -5   1    7.30    1.40
  -4  -5   1    6.50    1.20
  -4  -5   1    9.80    1.90
  -4  -5   1    5.80    1.30
  -4  -5   1    5.90    1.40
  -4  -5   1    9.80    1.90
  -4  -5   1    8.70    1.90
  -4  -5   1    5.10    1.40
  -4  -5   1    6.40    1.10
   3   5  -1  230.88    8.60
   3   5  -1  229.18    8.10
   3   5  -1  238.38    8.20
   3   5  -1  239.68    8.40
   3   5  -1  228.58    8.50
   3   5  -1  226.18    7.30
   3   5  -1  223.08    8.00
   3   5  -1  231.98    8.50
   3   5  -1  237.48    8.30
   3   5  -1  223.08    9.30
   3   5  -1  222.78    8.40
  -3  -5   1  228.28    8.50
  -3  -5   1  233.98    8.20
  -3  -5   1  229.98    7.90
  -3  -5   1  234.88    7.90
  -3  -5   1  222.18    8.20
  -3  -5   1  234.08    7.60
  -3  -5   1  216.58    8.60
  -3  -5   1  235.18    8.60
  -3  -5   1  229.08    7.80
  -3  -5   1  232.08    8.00
  -3  -5   1  234.48    8.30
  -3  -5   1  228.08    8.40
  -3  -5   1  234.58    7.30
   2   5  -1   33.80    2.70
   2   5  -1   39.40    2.50
   2   5  -1   31.70    2.60
   2   5  -1   38.70    2.70
   2   5  -1   36.00    2.50
   2   5  -1   36.40    2.80
   2   5  -1   36.20    2.30
   2   5  -1   37.80    1.30
   2   5  -1   35.90    1.30
   2   5  -1   37.70    2.60
   2   5  -1   36.30    2.60
   2   5  -1   31.80    2.60
   2   5  -1   35.10    2.50
   2   5  -1   37.20    2.90
  -2  -5   1   38.40    2.60
  -2  -5   1   35.90    2.60
  -2  -5   1   38.90    2.30
  -2  -5   1   38.80    2.40
  -2  -5   1   37.90    2.80
  -2  -5   1   35.30    2.80
  -2  -5   1   35.90    2.30
  -2  -5   1   37.50    2.40
  -2  -5   1   39.40    2.90
  -2  -5   1   35.70    2.50
  -2  -5   1   38.20    2.90
  -2  -5   1   37.60    2.70
  -2  -5   1   39.70    2.40
   1   5  -1  193.38    6.40
   1   5  -1  190.18    6.70
   1   5  -1  188.98    6.50
   1   5  -1  191.08    6.30
   1   5  -1  188.18    5.40
   1   5  -1  180.88    7.00
   1   5  -1  199.48    5.10
   1   5  -1  197.48    7.00
   1   5  -1  188.48    6.80
   1   5  -1  177.18    6.60
   1   5  -1  192.28    6.20
   1   5  -1  186.08    7.10
   1   5  -1  178.38    6.60
   1   5  -1  201.68    6.60
  -1  -5   1  182.78    6.90
  -1  -5   1  160.28    6.60
  -1  -5   1  189.18    6.40
  -1  -5   1  177.38    6.30
  -1  -5   1  189.78    7.10
  -1  -5   1  199.38    6.30
  -1  -5   1  199.08    6.90
  -1  -5   1  184.48    6.20
  -1  -5   1  201.28    6.60
  -1  -5   1  188.18    6.40
  -1  -5   1  193.38    6.70
  -1  -5   1  183.38    6.00
  -1  -5   1  189.08    5.90
   0   5  -1  119.19    4.50
   0   5  -1  123.59    4.20
   0   5  -1  127.39    5.10
   0   5  -1  121.39    4.60
   0   5  -1  142.39    5.80
   0   5  -1  130.79    5.40
   0   5  -1  122.59    4.90
   0   5  -1  118.39    4.30
   0   5  -1  126.19    5.30
   0   5  -1  115.39    4.80
   0   5  -1  126.79    4.80
   0   5  -1  114.59    4.60
   0   5  -1  124.69    4.50
   0  -5   1  127.19    4.40
   0  -5   1  122.89    4.20
   0  -5   1  124.59    4.10
   0  -5   1  124.79    4.60
   0  -5   1  121.99    5.30
   0  -5   1  119.09    4.10
   0  -5   1  122.89    4.90
   0  -5   1  123.49    4.30
   0  -5   1  117.69    5.20
   0  -5   1  125.59    4.80
   0  -5   1  126.49    5.00
   0  -5   1  127.09    4.40
   0  -5   1  125.49    4.90
   0  -5   1  116.29    4.40
  -1   5  -1    9.20    1.20
  -1   5  -1   17.30    2.50
  -1   5  -1   13.50    1.70
  -1   5  -1   10.90    1.10
  -1   5  -1    9.50    1.50
  -1   5  -1   12.80    1.40
  -1   5  -1   10.80    1.20
  -1   5  -1   11.90    1.10
  -1   5  -1    8.60    0.80
  -1   5  -1   11.50    1.30
  -1   5  -1   10.50    1.10
  -1   5  -1   18.60    2.60
   1  -5   1    9.50    1.10
   1  -5   1   10.40    1.30
   1  -5   1   12.30    1.20
   1  -5   1    9.80    1.50
   1  -5   1   10.70    1.40
   1  -5   1   10.20    1.10
   1  -5   1    8.10    1.30
   1  -5   1   11.20    0.90
   1  -5   1    9.60    1.40
   1  -5   1   19.40    2.70
   1  -5   1   10.80    1.10
   1  -5   1   10.60    1.00
   1  -5   1    9.70    0.90
   1  -5   1   11.20    1.70
   1  -5   1   10.20    0.90
  -2   5  -1  428.16   12.60
  -2   5  -1  425.16   11.70
  -2   5  -1  426.76   11.50
  -2   5  -1  408.16   10.90
  -2   5  -1  415.16   11.70
  -2   5  -1  423.76   12.10
  -2   5  -1  441.56   12.10
  -2   5  -1  443.76   12.50
  -2   5  -1  430.36   12.40
  -2   5  -1  422.46   11.80
  -2   5  -1  405.66   12.20
  -2   5  -1  407.56   11.50
   2  -5   1  415.06   12.20
   2  -5   1  422.76   10.20
   2  -5   1  422.56   10.90
   2  -5   1  417.26   11.90
   2  -5   1  420.56   12.60
   2  -5   1  417.66   11.60
   2  -5   1  417.76   11.90
   2  -5   1  408.16   11.70
   2  -5   1  417.66   10.20
   2  -5   1  432.86   11.80
   2  -5   1  426.36   12.40
   2  -5   1  424.36   12.30
   2  -5   1  431.36   10.90
   2  -5   1  445.86   12.50
   2  -5   1  418.36   11.80
  -3   5  -1   20.60    1.00
  -3   5  -1   21.50    1.80
  -3   5  -1   19.80    1.90
  -3   5  -1   22.40    1.80
  -3   5  -1   20.50    1.30
  -3   5  -1   20.90    2.00
  -3   5  -1   19.00    1.90
  -3   5  -1   19.30    1.90
  -3   5  -1   21.50    1.80
  -3   5  -1   18.80    1.90
  -3   5  -1   18.90    1.80
  -3   5  -1   21.80    2.00
  -3   5  -1   17.60    1.50
  -3   5  -1   26.20    1.80
   3  -5   1   18.00    1.90
   3  -5   1   21.00    1.80
   3  -5   1   21.10    1.70
   3  -5   1   17.30    1.70
   3  -5   1   21.80    2.10
   3  -5   1   21.60    1.80
   3  -5   1   21.60    1.60
   3  -5   1   21.30    2.00
   3  -5   1   21.90    2.10
  -4   5  -1   20.90    1.60
  -4   5  -1   20.40    1.90
  -4   5  -1   21.20    2.10
  -4   5  -1   21.60    1.90
  -4   5  -1   20.10    2.20
  -4   5  -1   26.00    2.00
  -4   5  -1   19.20    1.50
  -4   5  -1   18.30    1.90
  -4   5  -1   17.80    2.00
  -4   5  -1   20.90    1.90
  -4   5  -1   20.20    1.90
  -4   5  -1   22.60    2.00
  -4   5  -1   22.20    2.10
  -4   5  -1   17.50    1.80
  -4   5  -1   21.10    1.00
   4  -5   1   24.40    1.70
   4  -5   1   18.30    1.90
   4  -5   1   22.60    1.60
   4  -5   1   22.80    1.90
   4  -5   1   21.30    2.10
   4  -5   1   20.40    1.90
   4  -5   1   20.00    2.00
   4  -5   1   21.40    2.10
   4  -5   1   19.40    0.90
   4  -5   1   23.20    2.00
   4  -5   1   20.00    1.90
  -5   5  -1  145.99    4.90
  -5   5  -1  149.09    5.40
  -5   5  -1  156.38    7.40
  -5   5  -1  134.59    6.60
  -5   5  -1  148.79    5.90
  -5   5  -1  165.88    6.30
  -5   5  -1  143.69    6.10
  -5   5  -1  162.08    7.60
  -5   5  -1  153.98    5.50
  -5   5  -1  154.28    6.00
  -5   5  -1  151.28    5.90
  -5   5  -1  154.78    6.20
  -5   5  -1  157.18    6.20
   5  -5   1  142.09    6.30
   5  -5   1  142.69    4.50
   5  -5   1  170.08    6.40
   5  -5   1  147.69    5.30
   5  -5   1  147.29    6.30
   5  -5   1  143.99    5.10
   5  -5   1  156.88    6.50
   5  -5   1  146.59    6.50
   5  -5   1  148.59    6.00
   5  -5   1  148.99    6.40
   5  -5   1  153.58    6.20
   5  -5   1  147.29    5.60
  -6   5  -1    3.10    0.80
  -6   5  -1    2.50    1.00
  -6   5  -1    1.90    0.80
  -6   5  -1    2.20    0.50
  -6   5  -1    1.00    0.60
  -6   5  -1    3.50    1.20
  -6   5  -1    2.90    1.10
  -6   5  -1    3.10    0.90
  -6   5  -1    1.80    1.00
  -6   5  -1    2.10    1.10
  -6   5  -1    2.70    1.10
  -6   5  -1    2.90    0.70
  -6   5  -1    3.80    1.30
  -6   5  -1    3.20    0.50
  -6   5  -1    4.30    1.30
  -6   5  -1    2.70    1.00
  -6   5  -1    3.40    0.90
   6  -5   1    3.00    0.80
   6  -5   1    1.60    1.10
   6  -5   1    2.20    0.60
   6  -5   1    1.80    0.80
   6  -5   1    2.40    1.10
   6  -5   1    3.70    0.90
   6  -5   1    3.10    1.50
   6  -5   1    2.70    1.00
   6  -5   1    3.00    0.80
   6  -5   1    2.30    0.80
   6  -5   1    3.00    1.20
  -7   5  -1   -0.30    0.40
  -7   5  -1    0.30    0.50
  -7   5  -1   -0.40    0.60
  -7   5  -1    1.10    0.60
  -7   5  -1    1.40    0.90
  -7   5  -1    0.00    0.90
  -7   5  -1    1.50    0.90
  -7   5  -1    0.60    0.70
  -7   5  -1    1.00    0.60
  -7   5  -1    0.90    0.70
  -7   5  -1   -0.20    0.70
   7  -5   1    1.30    0.60
   7  -5   1    0.90    1.00
   7  -5   1    0.70    1.10
   7  -5   1    1.90    1.10
   7  -5   1    0.90    0.90
   7  -5   1   -0.30    0.90
   7  -5   1    0.40    0.60
   7  -5   1   -0.40    0.60
   7  -5   1    0.70    0.80
  -8   5  -1   60.99    2.90
  -8   5  -1   65.49    4.50
  -8   5  -1   61.39    2.80
  -8   5  -1   67.69    3.90
  -8   5  -1   59.09    3.80
  -8   5  -1   62.59    3.00
  -8   5  -1   63.19    4.00
  -8   5  -1   65.09    4.10
  -8   5  -1   60.39    4.30
  -8   5  -1   61.59    4.50
  -8   5  -1   62.19    2.80
  -8   5  -1   57.99    3.40
  -8   5  -1   64.99    3.60
   8  -5   1   66.49    4.20
   8  -5   1   58.19    3.70
   8  -5   1   59.69    4.30
   8  -5   1   72.09    5.20
   8  -5   1   70.49    4.20
   8  -5   1   65.69    3.00
  -9   5  -1    5.10    1.00
  -9   5  -1    3.30    1.60
  -9   5  -1    5.50    1.60
  -9   5  -1    3.90    1.10
  -9   5  -1    3.80    0.90
  -9   5  -1    5.30    1.90
  -9   5  -1    3.50    1.30
  -9   5  -1    2.90    1.20
  -9   5  -1    5.10    1.50
  -9   5  -1    3.90    1.10
  -9   5  -1    5.80    1.70
  -9   5  -1    2.80    1.20
   9  -5   1    3.70    1.40
   9  -5   1    4.60    1.50
   9  -5   1    6.50    1.90
   9  -5   1    3.10    1.40
   9  -5   1    5.90    2.10
 -10   5  -1   12.20    2.00
 -10   5  -1   14.00    1.90
 -10   5  -1   10.90    2.40
 -10   5  -1   16.30    1.50
 -10   5  -1   12.00    1.80
 -10   5  -1   16.20    3.20
 -10   5  -1   13.00    2.70
 -10   5  -1   12.50    1.30
 -10   5  -1   16.00    2.50
 -10   5  -1   15.80    2.80
 -10   5  -1   13.00    2.30
 -10   5  -1   12.40    2.30
  10  -5   1   12.50    2.50
  10  -5   1   14.30    3.30
  10  -5   1   13.10    2.60
  10  -5   1   15.90    3.10
  10  -5   1   13.40    2.70
 -11   5  -1  148.39    7.10
 -11   5  -1  133.19    8.10
 -11   5  -1  131.49    8.00
 -11   5  -1  154.98    8.40
 -11   5  -1  133.19    4.60
 -11   5  -1  134.39    5.60
 -11   5  -1  158.38    7.90
 -11   5  -1  129.09    6.60
 -11   5  -1  134.99    6.00
 -11   5  -1  140.59    6.90
 -11   5  -1  133.99    5.80
  11  -5   1  143.29    8.90
  11  -5   1  139.59    7.00
  11  -5   1  143.69    7.30
  11  -5   1  137.39    7.80
  11  -5   1  136.39    7.30
 -12   5  -1    4.40    1.60
 -12   5  -1    1.20    1.10
 -12   5  -1    3.00    1.60
 -12   5  -1    4.20    2.10
 -12   5  -1    0.00    1.30
 -12   5  -1    6.70    4.20
 -12   5  -1    1.60    0.90
 -12   5  -1    2.70    1.90
 -12   5  -1   -0.40    1.50
  12  -5   1    1.30    1.20
  12  -5   1    0.00    1.40
  12  -5   1    4.90    2.60
  12  -5   1   -2.00    1.50
  12  -5   1    0.20    1.50
 -13   5  -1   17.80    3.30
 -13   5  -1   11.10    2.70
 -13   5  -1   10.70    3.30
 -13   5  -1   13.80    2.50
 -13   5  -1   20.00    4.10
 -13   5  -1   16.20    4.00
 -13   5  -1   15.30    2.60
  13  -5   1   11.90    2.60
  13  -5   1   12.20    2.60
  13  -5   1    5.70    2.20
  13  -5   1   13.00    3.00
  13  -5   1   11.90    3.40
 -14   5  -1   -0.30    1.80
 -14   5  -1    2.30    1.40
 -14   5  -1    0.60    1.20
 -14   5  -1   -3.60    1.40
 -14   5  -1   -1.20    1.70
 -14   5  -1    2.00    2.20
 -14   5  -1   -1.30    1.90
 -14   5  -1    1.10    1.90
  14  -5   1   -0.20    1.30
  14  -5   1   -1.90    1.90
  14  -5   1    3.80    2.40
  14  -5   1   -0.40    2.20
  14  -5   1    2.40    2.00
 -15   5  -1   11.00    4.90
 -15   5  -1   11.30    2.60
 -15   5  -1   19.00    3.70
 -15   5  -1   16.40    3.80
 -15   5  -1   12.30    3.00
 -15   5  -1   10.30    3.10
 -15   5  -1   14.30    2.60
  15  -5   1   11.70    3.00
  15  -5   1   17.80    4.90
  15  -5   1   16.50    4.10
  13   4  -1    4.40    3.10
  13   4  -1   18.40    4.60
  13   4  -1   10.70    3.90
  13   4  -1   11.30    2.70
 -13  -4   1   11.60    2.80
 -13  -4   1   15.00    3.60
 -13  -4   1    9.10    3.00
 -13  -4   1   11.70    3.50
 -13  -4   1    9.70    3.10
 -13  -4   1    7.00    2.80
  12   4  -1   -1.00    2.70
  12   4  -1    1.30    1.30
  12   4  -1   -1.10    2.50
  12   4  -1    4.60    2.30
  12   4  -1    4.20    2.70
  12   4  -1    2.00    1.60
 -12  -4   1    1.20    1.30
 -12  -4   1   -0.80    1.30
 -12  -4   1    2.10    2.30
 -12  -4   1    0.10    1.50
 -12  -4   1    0.10    1.90
 -12  -4   1    3.10    2.20
 -12  -4   1    2.50    1.80
  11   4  -1   -1.00    1.20
  11   4  -1    2.60    1.20
  11   4  -1    0.30    1.70
  11   4  -1   -0.20    2.30
  11   4  -1    7.70    3.40
  11   4  -1    3.00    2.80
 -11  -4   1    1.70    2.10
 -11  -4   1    2.30    1.30
 -11  -4   1    4.20    2.20
 -11  -4   1    1.70    1.80
 -11  -4   1    2.00    1.40
 -11  -4   1    3.40    1.80
 -11  -4   1    2.80    2.20
 -11  -4   1    3.10    1.90
  10   4  -1    1.60    1.20
  10   4  -1   -1.20    2.00
  10   4  -1    2.30    2.10
  10   4  -1    0.30    0.80
 -10  -4   1   -0.10    0.90
 -10  -4   1    0.10    2.00
 -10  -4   1    1.10    1.60
 -10  -4   1   -0.90    0.80
 -10  -4   1    0.50    1.10
   9   4  -1   69.99    5.20
   9   4  -1   75.89    6.00
   9   4  -1   75.69    6.30
   9   4  -1   70.09    5.80
   9   4  -1   67.59    6.20
   9   4  -1   70.99    3.30
   9   4  -1   64.89    4.00
  -9  -4   1   79.79    5.80
  -9  -4   1   71.79    4.90
  -9  -4   1   64.59    5.60
  -9  -4   1   66.09    3.70
  -9  -4   1   84.39    6.10
  -9  -4   1   67.99    5.50
  -9  -4   1   70.29    4.50
  -9  -4   1   66.89    3.40
  -9  -4   1   78.99    5.40
   8   4  -1   64.19    4.10
   8   4  -1   71.29    3.20
   8   4  -1   74.69    5.70
   8   4  -1   70.99    5.10
   8   4  -1   65.69    4.40
   8   4  -1   80.79    5.80
   8   4  -1   67.19    5.80
   8   4  -1   70.09    5.60
  -8  -4   1   72.09    4.20
  -8  -4   1   73.69    4.80
  -8  -4   1   71.19    3.40
  -8  -4   1   73.89    5.00
  -8  -4   1   69.89    5.40
  -8  -4   1   74.69    5.50
  -8  -4   1   71.09    5.30
   7   4  -1   19.80    3.70
   7   4  -1   19.50    2.20
   7   4  -1   21.50    3.60
   7   4  -1   30.00    4.00
   7   4  -1   24.20    2.60
   7   4  -1   20.40    3.20
   7   4  -1   19.50    1.50
   7   4  -1   25.20    3.60
  -7  -4   1   19.10    1.30
  -7  -4   1   19.30    1.60
  -7  -4   1   22.00    1.60
  -7  -4   1   20.00    3.00
  -7  -4   1   21.80    3.40
  -7  -4   1   20.20    3.10
  -7  -4   1   21.70    3.40
  -7  -4   1   18.90    2.20
  -7  -4   1   20.80    2.30
   6   4  -1   10.60    2.20
   6   4  -1    8.80    1.90
   6   4  -1   11.60    1.70
   6   4  -1   10.00    2.20
   6   4  -1    9.70    2.20
   6   4  -1   11.10    2.30
   6   4  -1    9.30    2.10
   6   4  -1    9.50    1.70
  -6  -4   1   11.40    1.10
  -6  -4   1   13.40    2.30
  -6  -4   1   10.10    1.00
  -6  -4   1   15.60    2.30
  -6  -4   1   14.00    2.60
  -6  -4   1    9.60    2.10
  -6  -4   1   11.70    2.20
  -6  -4   1   11.30    2.40
  -6  -4   1   12.50    2.20
  -6  -4   1    9.20    1.10
  -6  -4   1   11.70    2.00
   5   4  -1   87.39    4.90
   5   4  -1   80.89    4.20
   5   4  -1   88.39    4.30
   5   4  -1   90.29    4.80
   5   4  -1   81.69    3.20
   5   4  -1   76.99    4.90
   5   4  -1   86.29    5.20
   5   4  -1   85.19    2.90
   5   4  -1   83.69    4.60
   5   4  -1   85.29    4.90
   5   4  -1   81.09    4.80
  -5  -4   1   76.89    4.30
  -5  -4   1   85.79    4.70
  -5  -4   1   82.69    3.20
  -5  -4   1   91.69    4.30
  -5  -4   1   76.49    4.70
  -5  -4   1   85.69    2.90
  -5  -4   1   78.79    4.10
  -5  -4   1   82.59    4.60
  -5  -4   1   85.29    4.50
  -5  -4   1   86.79    4.60
  -5  -4   1   84.89    4.60
  -5  -4   1   77.49    4.20
  -5  -4   1   89.09    5.10
  -5  -4   1   85.99    4.70
  -5  -4   1   81.69    4.40
  -5  -4   1   80.69    4.70
   4   4  -1   87.19    4.70
   4   4  -1   80.99    2.60
   4   4  -1   73.09    4.50
   4   4  -1   82.99    4.40
   4   4  -1   91.29    4.70
   4   4  -1   89.09    4.50
   4   4  -1   83.99    4.20
   4   4  -1   80.39    4.00
   4   4  -1   85.59    4.40
   4   4  -1   81.09    4.40
  -4  -4   1   85.19    4.30
  -4  -4   1   83.69    4.20
  -4  -4   1   83.69    4.10
  -4  -4   1   87.39    5.10
  -4  -4   1   85.69    4.40
  -4  -4   1   83.09    4.20
  -4  -4   1   81.39    3.20
  -4  -4   1   77.89    4.00
  -4  -4   1   80.49    4.50
  -4  -4   1   86.29    4.10
  -4  -4   1   93.79    4.90
  -4  -4   1   82.39    2.50
  -4  -4   1   77.69    4.20
  -4  -4   1   88.49    4.70
  -4  -4   1   76.79    4.00
   3   4  -1  226.08    6.90
   3   4  -1  232.38    7.90
   3   4  -1  234.08    8.10
   3   4  -1  226.58    7.70
   3   4  -1  226.58    7.70
   3   4  -1  222.68    8.10
   3   4  -1  221.58    5.70
   3   4  -1  221.78    8.10
   3   4  -1  227.18    8.10
   3   4  -1  227.28    7.80
   3   4  -1  230.28    7.90
   3   4  -1  225.38    8.20
   3   4  -1  238.78    7.90
  -3  -4   1  226.58    7.80
  -3  -4   1  223.18    7.80
  -3  -4   1  227.38    8.30
  -3  -4   1  261.67    7.80
  -3  -4   1  225.98    8.00
  -3  -4   1  227.68    7.60
  -3  -4   1  221.58    7.70
  -3  -4   1  225.78    7.50
  -3  -4   1  238.48    7.70
  -3  -4   1  224.68    7.90
  -3  -4   1  218.78    5.60
  -3  -4   1  231.48    7.70
  -3  -4   1  223.88    7.40
  -3  -4   1  233.58    8.10
  -3  -4   1  228.78    6.80
  -3  -4   1  236.28    8.10
   2   4  -1   -0.70    0.40
   2   4  -1    0.20    0.60
   2   4  -1   -0.10    0.50
   2   4  -1    1.60    0.70
   2   4  -1    0.50    0.30
   2   4  -1   -0.20    0.50
   2   4  -1   -0.20    0.50
   2   4  -1    0.50    0.50
   2   4  -1    0.00    0.70
   2   4  -1    1.00    0.70
   2   4  -1    0.50    0.60
   2   4  -1    0.00    0.50
   2   4  -1    0.30    0.40
   2   4  -1    0.30    0.30
   2   4  -1    0.60    0.20
  -2  -4   1   -0.80    0.60
  -2  -4   1    0.50    0.60
  -2  -4   1    0.00    0.60
  -2  -4   1    0.10    0.50
  -2  -4   1   -0.10    0.30
  -2  -4   1   -0.30    0.50
  -2  -4   1    0.50    0.50
  -2  -4   1    0.40    0.40
  -2  -4   1   -0.40    0.50
  -2  -4   1    0.70    0.60
  -2  -4   1   -0.40    0.40
  -2  -4   1    0.10    0.50
  -2  -4   1    0.40    0.70
  -2  -4   1    0.40    0.60
   1   4  -1   19.80    2.30
   1   4  -1   13.90    1.30
   1   4  -1   11.80    0.70
   1   4  -1   11.20    1.50
   1   4  -1   12.80    1.40
   1   4  -1   11.30    1.50
   1   4  -1   12.40    1.30
   1   4  -1   11.90    1.20
   1   4  -1   12.00    1.20
   1   4  -1   11.90    1.40
   1   4  -1   13.00    1.40
   1   4  -1   13.90    1.20
   1   4  -1   12.40    1.20
   1   4  -1   12.30    0.80
  -1  -4   1   12.10    1.10
  -1  -4   1   12.80    1.70
  -1  -4   1   11.30    1.10
  -1  -4   1   12.10    1.60
  -1  -4   1   12.40    1.50
  -1  -4   1   11.30    1.20
  -1  -4   1   13.20    1.30
  -1  -4   1   13.10    1.50
  -1  -4   1   10.60    1.10
  -1  -4   1   13.60    1.20
  -1  -4   1   14.10    1.10
  -1  -4   1   11.80    1.20
  -1  -4   1   11.90    1.20
   0   4  -1   17.00    1.40
   0   4  -1   16.50    1.60
   0   4  -1   18.70    1.40
   0   4  -1   15.80    1.60
   0   4  -1   15.80    1.40
   0   4  -1   17.80    1.50
   0   4  -1   17.60    1.40
   0   4  -1   18.30    1.30
   0   4  -1   17.90    1.30
   0   4  -1   18.00    1.50
   0   4  -1   16.00    1.10
   0  -4   1   14.80    1.50
   0  -4   1   16.80    1.30
   0  -4   1   16.10    1.10
   0  -4   1   17.50    1.20
   0  -4   1   16.50    1.40
   0  -4   1   17.90    1.20
   0  -4   1   17.00    1.20
   0  -4   1   18.20    1.60
   0  -4   1   17.20    1.40
   0  -4   1   16.80    1.50
   0  -4   1   17.40    1.10
   0  -4   1   14.50    1.40
   0  -4   1   18.20    1.60
   0  -4   1   17.50    1.30
  -1   4  -1  925.51   22.50
  -1   4  -1  886.51   22.60
  -1   4  -1  928.41   22.40
  -1   4  -1  920.41   22.70
  -1   4  -1  903.41   21.80
  -1   4  -1  909.61   22.60
  -1   4  -1  907.31   22.80
  -1   4  -1  956.50   22.40
  -1   4  -1  908.91   23.30
  -1   4  -1  891.01   23.00
   1  -4   1  886.01   22.30
   1  -4   1  925.01   23.50
   1  -4   1  914.61   21.70
   1  -4   1  941.21   23.10
   1  -4   1  941.61   23.10
   1  -4   1  921.41   23.20
   1  -4   1  957.10   22.50
   1  -4   1  939.31   22.70
   1  -4   1  919.81   22.60
   1  -4   1  933.21   21.70
   1  -4   1  924.41   22.50
   1  -4   1  938.71   21.90
   1  -4   1  886.41   22.80
   1  -4   1  906.31   22.70
  -2   4  -1   32.10    1.40
  -2   4  -1   33.00    2.00
  -2   4  -1   31.10    2.00
  -2   4  -1   32.90    2.00
  -2   4  -1   32.60    2.10
  -2   4  -1   32.20    1.40
  -2   4  -1   31.40    2.10
  -2   4  -1   30.40    1.80
  -2   4  -1   31.60    1.80
  -2   4  -1   33.90    2.10
  -2   4  -1   31.30    1.90
  -2   4  -1   32.10    2.10
  -2   4  -1   31.90    1.90
  -2   4  -1   35.00    2.10
   2  -4   1   32.50    1.40
   2  -4   1   32.20    1.90
   2  -4   1   30.70    1.80
   2  -4   1   34.30    2.10
   2  -4   1   31.60    2.00
   2  -4   1   31.70    1.90
   2  -4   1   35.20    2.10
   2  -4   1   30.10    2.10
   2  -4   1   34.70    2.20
   2  -4   1   31.30    1.40
   2  -4   1   37.80    2.10
   2  -4   1   32.90    1.90
  -3   4  -1    7.10    1.30
  -3   4  -1    5.60    1.30
  -3   4  -1    6.80    1.10
  -3   4  -1    5.40    1.10
  -3   4  -1    6.10    1.20
  -3   4  -1    5.30    0.80
  -3   4  -1    4.10    1.10
  -3   4  -1    6.30    1.00
  -3   4  -1    5.10    0.40
  -3   4  -1    5.60    0.40
  -3   4  -1    4.90    1.00
  -3   4  -1    6.00    1.10
  -3   4  -1    6.00    1.10
  -3   4  -1    6.20    1.20
   3  -4   1    6.20    1.00
   3  -4   1    4.90    1.10
   3  -4   1    4.20    0.90
   3  -4   1    4.40    0.90
   3  -4   1    5.20    0.80
   3  -4   1    6.40    1.20
   3  -4   1    6.60    1.10
   3  -4   1    4.20    1.00
   3  -4   1    5.40    1.10
   3  -4   1    4.80    0.40
   3  -4   1    4.30    0.40
   3  -4   1    4.40    0.80
  -4   4  -1    3.60    1.10
  -4   4  -1    3.30    1.00
  -4   4  -1    3.60    1.10
  -4   4  -1    2.00    0.90
  -4   4  -1    3.20    1.00
  -4   4  -1    3.50    0.70
  -4   4  -1    3.70    1.00
  -4   4  -1    4.10    0.90
  -4   4  -1    3.00    0.70
  -4   4  -1    5.40    1.10
  -4   4  -1    3.90    1.10
  -4   4  -1    3.60    0.90
  -4   4  -1    3.70    0.50
  -4   4  -1    2.50    0.80
  -4   4  -1    3.90    0.40
   4  -4   1    2.60    0.70
   4  -4   1    3.00    0.60
   4  -4   1    3.60    0.90
   4  -4   1    5.20    1.30
   4  -4   1    4.30    1.10
   4  -4   1    2.80    1.00
   4  -4   1    3.60    0.80
   4  -4   1    3.10    1.00
   4  -4   1    1.60    0.50
   4  -4   1    3.20    0.80
   4  -4   1    4.40    1.10
   4  -4   1    2.70    0.90
  -5   4  -1  419.46   11.60
  -5   4  -1  449.26   11.00
  -5   4  -1  423.26   12.30
  -5   4  -1  436.46   12.30
  -5   4  -1  425.46   11.90
  -5   4  -1  451.65   13.20
  -5   4  -1  443.06   11.70
  -5   4  -1  419.96   12.50
  -5   4  -1  442.56   13.80
  -5   4  -1  422.66   11.00
  -5   4  -1  433.56   13.40
  -5   4  -1  434.36   12.60
  -5   4  -1  440.26   11.40
  -5   4  -1  440.26   13.90
  -5   4  -1  455.05   13.30
  -5   4  -1  424.56   12.80
  -5   4  -1  444.56   13.90
   5  -4   1  427.16   11.50
   5  -4   1  425.46   13.20
   5  -4   1  444.66   12.90
   5  -4   1  434.76   12.20
   5  -4   1  433.96   12.70
   5  -4   1  437.66   13.30
   5  -4   1  438.36   11.70
   5  -4   1  424.56   13.50
   5  -4   1  435.46   12.10
   5  -4   1  425.76   12.70
   5  -4   1  431.96   12.80
  -6   4  -1   33.30    2.80
  -6   4  -1   34.80    1.80
  -6   4  -1   35.40    2.80
  -6   4  -1   37.20    2.60
  -6   4  -1   34.20    3.00
  -6   4  -1   30.80    2.10
  -6   4  -1   37.00    2.60
  -6   4  -1   32.80    2.40
  -6   4  -1   35.50    2.90
  -6   4  -1   28.90    1.80
  -6   4  -1   32.90    2.70
  -6   4  -1   36.60    2.30
  -6   4  -1   36.00    3.20
  -6   4  -1   34.00    1.80
  -6   4  -1   31.30    2.90
  -6   4  -1   33.80    2.50
   6  -4   1   37.30    2.50
   6  -4   1   35.10    2.80
   6  -4   1   34.80    3.10
   6  -4   1   32.20    2.00
   6  -4   1   34.70    2.60
   6  -4   1   32.60    2.10
   6  -4   1   33.50    2.00
   6  -4   1   35.80    2.90
   6  -4   1   34.80    2.70
   6  -4   1   34.30    2.00
  -7   4  -1   51.39    3.70
  -7   4  -1   51.39    3.00
  -7   4  -1   46.80    2.50
  -7   4  -1   43.60    3.40
  -7   4  -1   49.00    3.30
  -7   4  -1   44.20    3.00
  -7   4  -1   47.60    3.00
  -7   4  -1   48.30    2.40
  -7   4  -1   53.49    2.50
  -7   4  -1   50.79    3.70
  -7   4  -1   50.39    3.20
  -7   4  -1   51.49    2.70
   7  -4   1   47.60    3.50
   7  -4   1   46.20    3.20
   7  -4   1   44.20    3.30
   7  -4   1   52.49    2.50
   7  -4   1   46.20    2.30
  -8   4  -1  244.88   10.00
  -8   4  -1  236.48    8.60
  -8   4  -1  240.88    8.60
  -8   4  -1  246.48    7.90
  -8   4  -1  247.98    8.90
  -8   4  -1  238.58    8.90
  -8   4  -1  227.08    9.00
  -8   4  -1  238.28    8.80
  -8   4  -1  253.87    8.70
  -8   4  -1  259.07   10.20
  -8   4  -1  226.38    7.30
  -8   4  -1  256.87    9.90
  -8   4  -1  240.88    8.10
  -8   4  -1  241.78    7.40
   8  -4   1  232.48    9.50
   8  -4   1  246.58    9.10
   8  -4   1  244.28   10.50
   8  -4   1  241.28    9.00
   8  -4   1  228.68    8.70
   8  -4   1  245.98    8.90
   8  -4   1  251.07   10.70
  -9   4  -1   56.19    4.40
  -9   4  -1   49.20    4.30
  -9   4  -1   49.50    4.10
  -9   4  -1   53.29    3.30
  -9   4  -1   50.59    2.70
  -9   4  -1   48.60    3.60
  -9   4  -1   51.09    3.60
  -9   4  -1   50.49    3.30
  -9   4  -1   53.39    3.80
  -9   4  -1   59.69    4.20
  -9   4  -1   54.09    3.20
  -9   4  -1   51.99    3.40
  -9   4  -1   47.00    2.60
   9  -4   1   48.00    3.50
   9  -4   1   48.50    4.60
   9  -4   1   52.89    4.20
   9  -4   1   44.10    4.40
   9  -4   1   47.70    3.60
   9  -4   1   58.09    3.90
 -10   4  -1   37.40    3.20
 -10   4  -1   38.90    3.40
 -10   4  -1   44.10    4.30
 -10   4  -1   34.30    3.00
 -10   4  -1   33.10    2.80
 -10   4  -1   35.90    2.80
 -10   4  -1   40.30    3.60
 -10   4  -1   44.40    4.40
 -10   4  -1   37.60    2.40
 -10   4  -1   31.80    2.20
 -10   4  -1   36.40    3.80
 -10   4  -1   39.50    3.20
  10  -4   1   37.90    3.80
  10  -4   1   38.20    5.20
  10  -4   1   37.90    3.50
  10  -4   1   35.00    5.00
  10  -4   1   33.80    3.00
  10  -4   1   31.40    3.20
 -11   4  -1    3.50    1.40
 -11   4  -1    2.80    2.10
 -11   4  -1    0.80    0.90
 -11   4  -1    2.20    1.40
 -11   4  -1    2.50    1.60
 -11   4  -1    3.10    2.10
 -11   4  -1    2.90    1.20
 -11   4  -1    1.00    0.70
 -11   4  -1    2.50    1.30
 -11   4  -1    5.00    1.10
 -11   4  -1    3.70    2.10
 -11   4  -1    5.00    1.60
  11  -4   1    3.80    1.70
  11  -4   1    4.00    2.40
  11  -4   1    1.60    1.70
  11  -4   1    0.70    1.30
  11  -4   1    3.80    1.60
  11  -4   1    3.80    1.30
 -12   4  -1    1.00    1.30
 -12   4  -1    3.00    1.50
 -12   4  -1    2.50    1.80
 -12   4  -1    1.00    1.50
 -12   4  -1    0.70    0.90
 -12   4  -1    2.40    2.00
 -12   4  -1    3.00    2.00
 -12   4  -1    2.20    0.80
 -12   4  -1    0.90    1.90
 -12   4  -1    1.70    1.20
  12  -4   1    2.60    2.80
  12  -4   1    2.30    1.40
  12  -4   1    1.70    1.60
  12  -4   1   -0.90    2.00
  12  -4   1    5.80    2.20
  12  -4   1    1.30    1.60
 -13   4  -1    7.70    2.80
 -13   4  -1    7.20    2.00
 -13   4  -1    1.50    1.90
 -13   4  -1    8.80    2.70
 -13   4  -1    6.20    1.20
 -13   4  -1   12.30    3.00
 -13   4  -1    5.80    1.70
 -13   4  -1    9.30    2.20
 -13   4  -1    9.90    3.00
  13  -4   1    6.20    2.50
  13  -4   1    7.10    2.20
  13  -4   1   12.10    3.50
  13  -4   1    6.60    2.60
  13  -4   1    4.10    1.90
 -14   4  -1    4.30    2.10
 -14   4  -1    4.80    2.40
 -14   4  -1    1.90    2.00
 -14   4  -1    7.30    2.60
 -14   4  -1    3.60    1.30
 -14   4  -1    2.10    1.70
 -14   4  -1    3.90    2.30
 -14   4  -1    6.40    2.20
 -14   4  -1    3.00    1.40
  14  -4   1   11.00    3.20
  14  -4   1    5.50    2.10
  14  -4   1    5.40    2.50
  14  -4   1    3.10    2.90
  14  -4   1    3.50    2.20
 -15   4  -1    3.30    2.60
 -15   4  -1    0.80    1.70
 -15   4  -1    1.10    3.80
 -15   4  -1    2.40    1.30
 -15   4  -1    1.00    2.20
 -15   4  -1    0.20    2.20
 -15   4  -1   20.30    4.40
 -15   4  -1    0.80    2.80
  15  -4   1    3.10    3.50
  15  -4   1    0.40    3.80
  15  -4   1    0.80    1.80
  15  -4   1   -2.90    2.30
  14   3  -1   -2.00    2.90
  14   3  -1    7.50    2.90
  14   3  -1   13.50    4.70
  14   3  -1   11.20    3.80
 -14  -3   1    1.40    2.60
 -14  -3   1    7.20    3.10
 -14  -3   1    4.30    2.80
 -14  -3   1   10.50    4.00
 -14  -3   1    6.30    2.20
 -14  -3   1    8.10    2.70
  13   3  -1    4.30    3.30
  13   3  -1   -1.10    1.50
  13   3  -1    4.40    2.80
  13   3  -1    1.40    2.70
  13   3  -1   -2.00    2.60
  13   3  -1    2.80    1.70
 -13  -3   1    2.30    2.40
 -13  -3   1    2.40    2.30
 -13  -3   1    6.60    2.80
 -13  -3   1    2.80    1.50
 -13  -3   1   -0.80    1.70
 -13  -3   1    3.30    2.40
  12   3  -1    7.10    2.40
  12   3  -1    2.70    2.10
  12   3  -1    5.30    2.90
  12   3  -1    4.40    3.00
  12   3  -1    5.40    1.80
 -12  -3   1    3.90    2.50
 -12  -3   1    2.60    1.30
 -12  -3   1    5.30    1.90
 -12  -3   1    5.00    2.80
 -12  -3   1    4.90    2.30
 -12  -3   1    3.70    2.00
 -12  -3   1    6.60    2.30
  11   3  -1    0.20    2.20
  11   3  -1   -1.00    1.20
  11   3  -1    0.30    1.10
  11   3  -1    1.50    1.60
  11   3  -1    0.10    1.90
  11   3  -1   -4.70    1.50
 -11  -3   1    0.40    1.50
 -11  -3   1    2.40    2.30
 -11  -3   1   -0.10    1.00
 -11  -3   1    1.30    1.10
 -11  -3   1   -1.00    1.40
 -11  -3   1    1.20    1.90
 -11  -3   1   -0.50    1.10
 -11  -3   1    0.70    1.30
  10   3  -1   10.20    1.90
  10   3  -1    6.50    2.10
  10   3  -1    7.90    1.80
  10   3  -1    8.20    2.70
  10   3  -1    4.90    2.50
  10   3  -1    9.40    2.80
 -10  -3   1    6.80    1.60
 -10  -3   1    6.90    2.30
 -10  -3   1    7.10    2.60
 -10  -3   1   16.30    3.40
 -10  -3   1    9.30    2.70
 -10  -3   1    6.80    1.80
 -10  -3   1    9.60    2.10
 -10  -3   1    7.10    2.30
   9   3  -1   33.60    3.50
   9   3  -1   30.40    4.30
   9   3  -1   31.90    4.90
   9   3  -1   29.00    3.00
   9   3  -1   35.40    5.10
   9   3  -1   31.50    3.20
   9   3  -1   30.20    2.40
  -9  -3   1   26.90    4.10
  -9  -3   1   30.60    3.40
  -9  -3   1   30.10    4.30
  -9  -3   1   37.70    4.90
  -9  -3   1   34.70    3.10
  -9  -3   1   32.10    2.50
  -9  -3   1   33.00    3.00
  -9  -3   1   34.20    3.70
   8   3  -1   20.90    3.60
   8   3  -1   18.80    3.30
   8   3  -1   18.80    2.90
   8   3  -1   19.40    2.80
   8   3  -1   18.90    1.70
   8   3  -1   16.70    2.00
   8   3  -1   18.70    2.60
   8   3  -1   14.50    3.00
   8   3  -1   15.60    3.00
  -8  -3   1   17.80    3.00
  -8  -3   1   16.30    1.90
  -8  -3   1   17.80    2.50
  -8  -3   1   17.10    3.00
  -8  -3   1   16.70    2.70
  -8  -3   1   13.80    2.70
  -8  -3   1   20.50    1.90
  -8  -3   1   18.50    3.10
  -8  -3   1   16.50    2.40
   7   3  -1   81.89    4.60
   7   3  -1   77.59    6.20
   7   3  -1   90.89    6.10
   7   3  -1   83.69    5.70
   7   3  -1   82.79    5.30
   7   3  -1   80.39    4.60
   7   3  -1   83.29    4.40
   7   3  -1   92.79    5.10
   7   3  -1   88.29    3.80
  -7  -3   1   85.39    4.70
  -7  -3   1   80.79    2.70
  -7  -3   1   91.29    5.00
  -7  -3   1   78.99    3.80
  -7  -3   1   88.19    5.40
  -7  -3   1   84.29    5.40
  -7  -3   1   85.49    2.70
  -7  -3   1   86.29    5.30
  -7  -3   1   83.19    4.40
  -7  -3   1   86.59    4.40
   6   3  -1    7.80    2.00
   6   3  -1   10.70    1.40
   6   3  -1    9.00    2.00
   6   3  -1    9.30    2.10
   6   3  -1    7.30    1.50
   6   3  -1    8.20    1.70
   6   3  -1    8.40    1.70
   6   3  -1    8.50    1.80
   6   3  -1    7.20    1.60
   6   3  -1    8.30    1.90
   6   3  -1    7.30    1.50
   6   3  -1    6.20    2.40
  -6  -3   1    8.20    1.60
  -6  -3   1    6.20    1.60
  -6  -3   1    6.50    1.50
  -6  -3   1   10.40    1.80
  -6  -3   1   10.00    1.90
  -6  -3   1   10.40    2.30
  -6  -3   1    8.50    1.70
  -6  -3   1    7.10    1.40
  -6  -3   1    9.40    1.90
  -6  -3   1   10.20    2.20
  -6  -3   1    8.30    0.70
  -6  -3   1    8.40    1.50
  -6  -3   1    7.30    0.80
  -6  -3   1    9.20    1.40
  -6  -3   1    6.90    1.80
  -6  -3   1    7.10    1.70
   5   3  -1   22.30    2.10
   5   3  -1   23.40    2.40
   5   3  -1   20.40    2.10
   5   3  -1   17.30    2.60
   5   3  -1   22.90    2.50
   5   3  -1   20.90    1.90
   5   3  -1   20.40    2.10
   5   3  -1   19.80    1.40
   5   3  -1   21.80    1.80
   5   3  -1   19.10    2.20
   5   3  -1   19.10    2.00
  -5  -3   1   19.80    2.10
  -5  -3   1   23.20    2.40
  -5  -3   1   20.10    2.10
  -5  -3   1   21.20    2.10
  -5  -3   1   22.50    1.90
  -5  -3   1   23.70    2.20
  -5  -3   1   20.90    1.20
  -5  -3   1   17.50    2.40
  -5  -3   1   21.80    1.80
  -5  -3   1   21.90    2.20
  -5  -3   1   20.60    1.20
  -5  -3   1   20.00    2.00
  -5  -3   1   21.60    2.10
  -5  -3   1   20.50    1.60
  -5  -3   1   21.40    2.30
   4   3  -1   42.10    2.60
   4   3  -1   37.10    2.80
   4   3  -1   41.70    3.10
   4   3  -1   42.70    3.10
   4   3  -1   41.90    2.90
   4   3  -1   37.20    1.70
   4   3  -1   40.10    2.90
   4   3  -1   44.10    2.60
   4   3  -1   40.50    1.90
   4   3  -1   33.20    2.90
   4   3  -1   39.00    2.60
   4   3  -1   40.10    2.70
  -4  -3   1   38.50    2.60
  -4  -3   1   43.50    2.90
  -4  -3   1   36.00    2.70
  -4  -3   1   36.80    2.40
  -4  -3   1   39.60    2.60
  -4  -3   1   45.00    2.80
  -4  -3   1   42.10    2.80
  -4  -3   1   41.00    2.80
  -4  -3   1   43.30    2.60
  -4  -3   1   40.40    3.00
  -4  -3   1   36.30    2.70
  -4  -3   1   40.00    1.80
  -4  -3   1   42.30    3.00
   3   3  -1   23.90    1.30
   3   3  -1   28.40    2.10
   3   3  -1   22.70    1.90
   3   3  -1   27.10    2.30
   3   3  -1   24.00    2.00
   3   3  -1   26.30    1.30
   3   3  -1   26.90    2.10
   3   3  -1   25.40    2.00
   3   3  -1   24.10    2.10
   3   3  -1   24.10    1.90
   3   3  -1   28.90    2.30
  -3  -3   1   24.50    1.90
  -3  -3   1   24.50    2.00
  -3  -3   1   25.50    1.40
  -3  -3   1   24.90    1.90
  -3  -3   1   24.20    2.10
  -3  -3   1   27.10    2.00
  -3  -3   1   22.90    2.00
  -3  -3   1   26.70    1.90
  -3  -3   1   26.30    2.10
  -3  -3   1   24.10    1.80
  -3  -3   1   28.20    2.10
  -3  -3   1   23.30    2.10
  -3  -3   1   25.40    1.20
  -3  -3   1   26.70    2.00
  -3  -3   1   30.10    2.10
   2   3  -1    0.90    0.60
   2   3  -1    0.80    0.50
   2   3  -1   -0.20    0.40
   2   3  -1    0.40    0.60
   2   3  -1    0.20    0.40
   2   3  -1   -0.10    0.40
   2   3  -1    0.60    0.60
   2   3  -1    0.50    0.20
   2   3  -1   -0.90    0.30
   2   3  -1   -0.70    0.40
   2   3  -1    0.10    0.40
   2   3  -1    0.30    0.40
   2   3  -1   -0.10    0.40
   2   3  -1    0.20    0.50
  -2  -3   1    0.70    0.50
  -2  -3   1    0.50    0.40
  -2  -3   1    0.70    0.50
  -2  -3   1    0.60    0.50
  -2  -3   1    0.30    0.40
  -2  -3   1    0.90    0.40
  -2  -3   1    0.20    0.40
  -2  -3   1    0.00    0.40
  -2  -3   1    0.20    0.20
  -2  -3   1   -0.10    0.50
  -2  -3   1    0.50    0.40
  -2  -3   1    0.30    0.40
  -2  -3   1    0.40    0.50
  -2  -3   1   -0.50    0.40
   1   3  -1  131.69    4.30
   1   3  -1  133.39    4.70
   1   3  -1  137.79    4.60
   1   3  -1  130.59    4.70
   1   3  -1  134.59    3.60
   1   3  -1  135.89    3.70
   1   3  -1  134.69    4.80
   1   3  -1  142.99    4.90
   1   3  -1  129.19    4.40
   1   3  -1  142.79    4.70
   1   3  -1  136.69    4.40
   1   3  -1  137.19    4.50
   1   3  -1  139.99    4.60
  -1  -3   1  137.69    4.30
  -1  -3   1  142.19    4.80
  -1  -3   1  135.19    4.90
  -1  -3   1  135.49    4.50
  -1  -3   1  135.79    4.80
  -1  -3   1  134.59    4.30
  -1  -3   1  138.59    4.50
  -1  -3   1  139.69    4.70
  -1  -3   1  148.29    5.50
  -1  -3   1  136.49    4.40
  -1  -3   1  143.39    4.30
   0   3  -1 1937.01   45.50
   0   3  -1 1860.71   46.00
   0   3  -1 1970.50   45.90
   0   3  -1 1980.30   45.50
   0  -3   1 2000.80   46.00
   0  -3   1 1900.31   45.30
   0  -3   1 2020.10   46.10
  -1   3  -1   88.39    3.10
  -1   3  -1   88.19    3.10
  -1   3  -1   88.59    2.90
  -1   3  -1   82.59    3.20
  -1   3  -1   87.39    2.70
  -1   3  -1   84.59    3.00
  -1   3  -1   89.39    3.00
  -1   3  -1   83.79    3.20
  -1   3  -1   85.49    3.10
  -1   3  -1   87.19    2.40
  -1   3  -1   92.79    3.40
   1  -3   1   91.69    3.40
   1  -3   1   83.99    2.90
   1  -3   1   84.89    3.10
   1  -3   1   85.99    2.50
   1  -3   1   75.19    3.00
   1  -3   1   84.39    2.30
   1  -3   1   88.19    3.10
   1  -3   1   90.89    3.40
   1  -3   1   85.49    2.30
   1  -3   1   82.59    2.70
   1  -3   1   85.79    3.30
   1  -3   1   83.39    3.20
  -2   3  -1  361.76    9.90
  -2   3  -1  340.57    9.40
  -2   3  -1  348.77    9.90
  -2   3  -1  351.16    8.50
  -2   3  -1  357.56    9.20
  -2   3  -1  334.67    9.50
  -2   3  -1  336.67    9.50
  -2   3  -1  347.47    9.60
  -2   3  -1  350.36    9.80
  -2   3  -1  359.76    9.50
  -2   3  -1  360.46    9.70
  -2   3  -1  348.37    8.30
  -2   3  -1  354.06    8.30
  -2   3  -1  350.26    8.80
  -2   3  -1  345.47    9.50
  -2   3  -1  343.87    9.70
   2  -3   1  358.96    9.60
   2  -3   1  347.37    9.30
   2  -3   1  360.06    9.80
   2  -3   1  358.86    8.60
   2  -3   1  378.36    9.90
   2  -3   1  340.17    9.20
   2  -3   1  347.37    9.50
   2  -3   1  356.66    9.70
   2  -3   1  352.16    9.50
   2  -3   1  348.17    9.60
   2  -3   1  329.17    8.80
  -3   3  -1  235.58    7.00
  -3   3  -1  229.08    6.00
  -3   3  -1  229.28    6.60
  -3   3  -1  220.58    7.50
  -3   3  -1  235.98    6.20
  -3   3  -1  232.88    6.50
  -3   3  -1  226.78    6.80
  -3   3  -1  236.88    7.10
  -3   3  -1  230.28    7.70
  -3   3  -1  229.48    6.80
  -3   3  -1  228.28    7.10
  -3   3  -1  232.18    7.30
  -3   3  -1  227.28    7.40
  -3   3  -1  240.38    7.10
  -3   3  -1  240.38    7.30
   3  -3   1  236.58    7.60
   3  -3   1  256.17    7.40
   3  -3   1  229.68    6.60
   3  -3   1  236.18    6.20
   3  -3   1  226.38    6.50
   3  -3   1  227.28    7.30
   3  -3   1  240.78    7.50
   3  -3   1  231.08    6.00
   3  -3   1  220.68    6.60
   3  -3   1  238.48    7.00
   3  -3   1  241.48    7.10
   3  -3   1  229.78    6.80
   3  -3   1  229.98    7.00
  -4   3  -1    2.20    0.60
  -4   3  -1    2.60    0.70
  -4   3  -1    1.40    0.90
  -4   3  -1    3.80    1.10
  -4   3  -1    2.00    0.70
  -4   3  -1    1.80    0.50
  -4   3  -1    2.50    0.60
  -4   3  -1    1.60    0.70
  -4   3  -1    2.50    0.50
  -4   3  -1    2.30    0.90
  -4   3  -1    1.90    0.70
  -4   3  -1    2.90    0.70
  -4   3  -1    2.20    0.60
  -4   3  -1    2.50    1.00
  -4   3  -1    1.70    0.90
  -4   3  -1    1.40    0.60
   4  -3   1    3.50    0.70
   4  -3   1    1.70    0.50
   4  -3   1    1.80    0.80
   4  -3   1    0.90    1.00
   4  -3   1    2.00    0.80
   4  -3   1    1.90    0.60
   4  -3   1    0.90    0.70
   4  -3   1    2.30    0.70
   4  -3   1    1.90    0.60
   4  -3   1    2.40    1.00
   4  -3   1    2.10    0.90
   4  -3   1    2.10    0.70
   4  -3   1    2.70    0.90
  -5   3  -1  210.98    6.80
  -5   3  -1  203.78    6.90
  -5   3  -1  211.38    8.20
  -5   3  -1  219.68    7.20
  -5   3  -1  220.58    7.20
  -5   3  -1  215.48    8.20
  -5   3  -1  214.68    8.30
  -5   3  -1  212.58    6.40
  -5   3  -1  206.68    7.70
  -5   3  -1  207.08    7.50
  -5   3  -1  218.08    6.90
  -5   3  -1  218.78    6.40
  -5   3  -1  211.48    7.80
  -5   3  -1  222.78    7.10
  -5   3  -1  215.98    6.80
   5  -3   1  210.58    6.70
   5  -3   1  212.38    7.00
   5  -3   1  212.38    7.70
   5  -3   1  207.28    6.50
   5  -3   1  199.88    8.00
   5  -3   1  215.48    6.20
   5  -3   1  214.18    6.30
   5  -3   1  206.18    7.40
   5  -3   1  221.48    7.30
   5  -3   1  213.48    8.20
   5  -3   1  213.98    7.00
  -6   3  -1   50.29    3.50
  -6   3  -1   52.59    3.40
  -6   3  -1   47.30    2.70
  -6   3  -1   49.70    2.50
  -6   3  -1   49.10    3.70
  -6   3  -1   49.40    3.40
  -6   3  -1   49.80    2.50
  -6   3  -1   50.29    2.70
  -6   3  -1   45.80    3.60
  -6   3  -1   48.30    2.90
  -6   3  -1   48.20    3.00
  -6   3  -1   48.20    3.10
  -6   3  -1   49.40    3.70
  -6   3  -1   46.10    2.80
  -6   3  -1   46.10    3.20
  -6   3  -1   48.70    2.60
  -6   3  -1   46.50    2.80
   6  -3   1   48.90    3.00
   6  -3   1   43.10    3.50
   6  -3   1   54.09    3.10
   6  -3   1   47.90    3.30
   6  -3   1   47.50    2.90
   6  -3   1   51.39    3.80
   6  -3   1   46.70    2.70
  -7   3  -1  107.89    5.20
  -7   3  -1  104.59    4.50
  -7   3  -1  110.49    5.60
  -7   3  -1  128.69    9.10
  -7   3  -1  108.39    4.70
  -7   3  -1  121.69    5.00
  -7   3  -1  118.49    7.10
  -7   3  -1  112.19    5.70
  -7   3  -1  109.89    5.10
  -7   3  -1  108.69    6.20
  -7   3  -1  110.39    5.90
  -7   3  -1  113.69    5.20
  -7   3  -1  109.49    5.30
  -7   3  -1  100.79    5.40
  -7   3  -1  105.79    4.90
  -7   3  -1  107.39    4.70
  -7   3  -1  109.79    4.20
  -7   3  -1  104.89    4.20
   7  -3   1  108.29    4.90
   7  -3   1  109.09    5.50
   7  -3   1  102.79    6.10
   7  -3   1  115.89    5.10
   7  -3   1  103.29    4.90
   7  -3   1   99.79    4.80
   7  -3   1  110.49    6.20
  -8   3  -1   39.80    2.90
  -8   3  -1   36.00    2.60
  -8   3  -1   39.20    2.50
  -8   3  -1   37.80    3.10
  -8   3  -1   41.10    2.80
  -8   3  -1   38.30    2.40
  -8   3  -1   39.70    2.80
  -8   3  -1   42.10    3.10
  -8   3  -1   45.40    3.80
  -8   3  -1   38.90    3.40
  -8   3  -1   42.70    2.90
   8  -3   1   43.90    3.10
   8  -3   1   38.60    3.00
   8  -3   1   41.00    3.90
   8  -3   1   35.40    2.70
   8  -3   1   35.30    3.80
  -9   3  -1   15.60    3.00
  -9   3  -1   18.80    1.90
  -9   3  -1   17.80    1.80
  -9   3  -1   26.00    3.50
  -9   3  -1   17.30    2.30
  -9   3  -1   19.30    2.20
  -9   3  -1   15.00    3.00
  -9   3  -1   23.60    2.40
  -9   3  -1   21.60    3.50
  -9   3  -1   20.80    2.20
  -9   3  -1   23.20    2.40
   9  -3   1   20.80    3.50
   9  -3   1   18.10    2.80
   9  -3   1   21.30    3.70
   9  -3   1   19.20    2.80
   9  -3   1   20.80    2.40
   9  -3   1   20.50    2.20
 -10   3  -1   16.50    3.10
 -10   3  -1   18.10    3.30
 -10   3  -1   14.30    3.10
 -10   3  -1   15.80    2.00
 -10   3  -1   12.60    2.00
 -10   3  -1   15.70    2.60
 -10   3  -1   21.60    3.30
 -10   3  -1   16.90    1.90
 -10   3  -1   16.70    2.60
 -10   3  -1   15.40    2.30
  10  -3   1   13.10    2.60
  10  -3   1    8.80    2.80
  10  -3   1   16.20    2.60
  10  -3   1   16.10    2.40
  10  -3   1   12.60    2.90
  10  -3   1   14.00    2.60
 -11   3  -1  117.19    7.00
 -11   3  -1  116.69    6.10
 -11   3  -1  108.49    5.00
 -11   3  -1  121.39    5.90
 -11   3  -1  131.29    7.70
 -11   3  -1  116.69    5.00
 -11   3  -1  131.69    8.20
 -11   3  -1  107.69    5.30
 -11   3  -1  131.99    6.20
 -11   3  -1  116.39    7.10
  11  -3   1  110.89    5.70
  11  -3   1  116.99    6.30
  11  -3   1  116.89    6.40
  11  -3   1  122.99    8.10
  11  -3   1  105.89    6.50
  11  -3   1  121.59    8.30
 -12   3  -1   20.30    2.50
 -12   3  -1   21.90    2.10
 -12   3  -1   16.60    3.30
 -12   3  -1   21.30    3.20
 -12   3  -1   29.80    4.80
 -12   3  -1   19.40    3.90
 -12   3  -1   14.40    2.10
 -12   3  -1   20.30    2.50
 -12   3  -1   24.60    2.70
 -12   3  -1   21.80    4.30
  12  -3   1   18.00    4.60
  12  -3   1   26.60    3.30
  12  -3   1   20.50    3.10
  12  -3   1   15.70    3.90
  12  -3   1   17.20    2.90
 -13   3  -1    1.40    1.30
 -13   3  -1   -2.00    1.80
 -13   3  -1    0.60    1.00
 -13   3  -1    4.30    2.40
 -13   3  -1    3.30    2.10
 -13   3  -1    1.00    1.10
 -13   3  -1    3.20    2.30
 -13   3  -1    3.00    1.20
 -13   3  -1    2.20    1.50
  13  -3   1    1.30    1.70
  13  -3   1    3.30    2.30
  13  -3   1    0.20    1.50
  13  -3   1    4.20    2.00
  13  -3   1    2.10    1.80
 -14   3  -1   34.40    5.50
 -14   3  -1   33.90    3.30
 -14   3  -1   32.80    5.30
 -14   3  -1   31.30    4.90
 -14   3  -1   35.20    3.40
 -14   3  -1   32.50    2.90
 -14   3  -1   35.80    4.60
 -14   3  -1   47.70    5.10
 -14   3  -1   33.00    5.10
  14  -3   1   39.10    4.20
  14  -3   1   36.60    6.00
  14  -3   1   35.50    4.80
  14  -3   1   25.60    3.80
  14  -3   1   30.20    4.90
 -15   3  -1    4.10    1.80
 -15   3  -1    1.40    2.40
 -15   3  -1    5.10    3.10
 -15   3  -1    5.50    3.20
 -15   3  -1    4.30    2.70
 -15   3  -1    5.20    1.70
 -15   3  -1    7.60    3.80
  15  -3   1    5.60    2.20
  15  -3   1    7.50    2.70
  15  -3   1    6.30    3.20
  15  -3   1    5.20    3.60
  15  -3   1    6.20    4.70
  14   2  -1    3.00    2.40
  14   2  -1   -0.30    3.30
  14   2  -1    1.40    3.00
 -14  -2   1    1.30    2.00
 -14  -2   1    0.80    1.50
 -14  -2   1   -0.20    2.20
 -14  -2   1    3.50    2.30
 -14  -2   1   -4.50    1.90
  13   2  -1    4.40    2.90
  13   2  -1    3.20    3.00
  13   2  -1    2.80    1.80
  13   2  -1    2.10    2.20
  13   2  -1    3.20    3.20
  13   2  -1   -1.30    1.50
 -13  -2   1    1.90    1.90
 -13  -2   1    4.10    2.20
 -13  -2   1    1.60    1.50
 -13  -2   1    3.30    1.60
 -13  -2   1    4.40    2.20
 -13  -2   1   -0.10    1.90
 -13  -2   1    4.00    1.50
  12   2  -1    0.90    1.40
  12   2  -1   -0.10    2.20
  12   2  -1   -0.20    2.50
  12   2  -1    8.80    3.00
  12   2  -1    2.00    1.70
  12   2  -1    0.60    1.60
 -12  -2   1    1.00    1.40
 -12  -2   1    1.20    1.80
 -12  -2   1    1.30    1.10
 -12  -2   1    1.40    1.30
 -12  -2   1    1.60    2.00
 -12  -2   1   -1.90    1.50
 -12  -2   1    4.20    2.10
  11   2  -1   -0.30    1.50
  11   2  -1    4.50    1.80
  11   2  -1   -0.20    2.90
  11   2  -1   -1.10    2.10
  11   2  -1    1.90    1.70
 -11  -2   1    3.50    1.80
 -11  -2   1    0.80    1.20
 -11  -2   1    0.20    1.20
 -11  -2   1   -1.30    1.80
 -11  -2   1   -3.80    2.00
 -11  -2   1   -0.50    0.90
  10   2  -1    3.30    1.70
  10   2  -1   -1.00    1.70
  10   2  -1   -0.20    1.80
  10   2  -1    1.20    1.90
  10   2  -1   -0.30    1.20
  10   2  -1    2.30    1.10
 -10  -2   1    1.50    1.10
 -10  -2   1    0.90    1.50
 -10  -2   1    1.60    1.10
 -10  -2   1    5.50    1.50
 -10  -2   1    5.10    2.10
 -10  -2   1    1.70    1.10
 -10  -2   1    0.90    1.30
 -10  -2   1    0.50    1.10
   9   2  -1    4.60    2.10
   9   2  -1    3.70    1.50
   9   2  -1    0.60    1.20
   9   2  -1    3.70    1.70
   9   2  -1    1.90    1.60
   9   2  -1    2.60    1.20
   9   2  -1    4.70    1.70
  -9  -2   1    4.50    1.90
  -9  -2   1    2.80    1.20
  -9  -2   1    3.20    1.30
  -9  -2   1    2.90    1.30
  -9  -2   1    3.90    1.80
  -9  -2   1    3.70    1.70
  -9  -2   1    3.70    1.70
  -9  -2   1    5.30    1.70
   8   2  -1   98.59    4.70
   8   2  -1   98.39    6.50
   8   2  -1  109.19    6.80
   8   2  -1  105.69    4.80
   8   2  -1  116.19    5.90
   8   2  -1   92.39    6.20
  -8  -2   1  107.79    5.70
  -8  -2   1  102.09    5.10
  -8  -2   1  107.69    6.30
  -8  -2   1  115.89    6.40
  -8  -2   1  100.69    4.50
  -8  -2   1  111.49    6.20
  -8  -2   1   97.69    4.80
  -8  -2   1  103.99    5.00
  -8  -2   1  106.89    6.00
   7   2  -1    1.50    1.40
   7   2  -1    2.10    1.00
   7   2  -1   -0.60    0.80
   7   2  -1    1.60    1.30
   7   2  -1    0.40    0.70
   7   2  -1    2.10    1.30
   7   2  -1    1.20    1.00
   7   2  -1    1.10    0.80
   7   2  -1    0.20    0.70
   7   2  -1    0.40    0.90
  -7  -2   1    1.80    1.10
  -7  -2   1    1.60    1.10
  -7  -2   1    1.90    0.40
  -7  -2   1    1.40    0.90
  -7  -2   1    1.50    0.70
  -7  -2   1    1.40    1.10
  -7  -2   1    2.00    0.40
  -7  -2   1    3.50    1.10
  -7  -2   1    1.50    0.80
  -7  -2   1    1.20    1.10
  -7  -2   1    1.90    0.80
  -7  -2   1    1.30    1.30
   6   2  -1   75.89    3.50
   6   2  -1   76.29    3.90
   6   2  -1   74.89    3.90
   6   2  -1   75.99    3.50
   6   2  -1   71.69    4.20
   6   2  -1   79.19    3.80
   6   2  -1   68.09    4.10
   6   2  -1   79.89    4.20
   6   2  -1   71.19    4.60
   6   2  -1   72.19    4.80
   6   2  -1   75.09    5.00
   6   2  -1   72.19    4.50
  -6  -2   1   69.19    4.30
  -6  -2   1   75.89    3.70
  -6  -2   1   66.79    4.00
  -6  -2   1   70.79    4.40
  -6  -2   1   72.59    3.50
  -6  -2   1   76.19    3.80
  -6  -2   1   65.69    4.10
  -6  -2   1   70.79    4.10
  -6  -2   1   68.29    3.30
  -6  -2   1   77.59    4.50
  -6  -2   1   62.39    4.10
  -6  -2   1   74.49    2.40
  -6  -2   1   69.69    3.70
  -6  -2   1   73.39    2.30
  -6  -2   1   75.39    4.40
  -6  -2   1   73.09    4.30
   5   2  -1  340.77   10.40
   5   2  -1  342.87   11.00
   5   2  -1  344.77   10.20
   5   2  -1  340.97   10.50
   5   2  -1  357.66   11.20
   5   2  -1  351.66   11.80
   5   2  -1  340.67   11.70
   5   2  -1  335.67   10.60
   5   2  -1  337.17   10.40
   5   2  -1  356.66    9.90
   5   2  -1  348.17   11.80
   5   2  -1  332.87   11.20
  -5  -2   1  357.36   10.50
  -5  -2   1  350.06   10.80
  -5  -2   1  357.66   10.40
  -5  -2   1  340.87   11.20
  -5  -2   1  341.37   11.20
  -5  -2   1  339.17    9.80
  -5  -2   1  361.26   11.30
  -5  -2   1  338.67    9.90
  -5  -2   1  351.16    8.60
  -5  -2   1  361.26   11.40
  -5  -2   1  326.37   10.90
  -5  -2   1  333.07   10.90
  -5  -2   1  334.87    8.50
  -5  -2   1  340.67   10.80
  -5  -2   1  343.27   10.40
  -5  -2   1  337.57   11.20
   4   2  -1   22.60    1.70
   4   2  -1   20.40    1.90
   4   2  -1   19.70    1.80
   4   2  -1   22.50    2.30
   4   2  -1   21.50    1.80
   4   2  -1   17.60    1.80
   4   2  -1   21.30    1.70
   4   2  -1   20.20    2.10
   4   2  -1   22.40    2.30
   4   2  -1   21.30    1.90
   4   2  -1   18.80    1.70
   4   2  -1   20.80    2.20
  -4  -2   1   21.80    2.00
  -4  -2   1   15.90    1.80
  -4  -2   1   19.00    1.80
  -4  -2   1   23.60    1.80
  -4  -2   1   21.10    1.70
  -4  -2   1   23.30    1.50
  -4  -2   1   24.80    2.10
  -4  -2   1   23.30    2.10
  -4  -2   1   22.30    2.00
  -4  -2   1   20.20    1.00
  -4  -2   1   17.60    1.50
  -4  -2   1   20.00    1.80
  -4  -2   1   20.20    1.80
  -4  -2   1   21.30    1.00
  -4  -2   1   20.90    1.90
  -4  -2   1   18.40    2.00
   3   2  -1  105.19    4.10
   3   2  -1  106.59    4.00
   3   2  -1  107.09    4.20
   3   2  -1   99.29    3.90
   3   2  -1  108.69    4.50
   3   2  -1   99.69    3.90
   3   2  -1   98.99    4.40
   3   2  -1  110.99    4.40
   3   2  -1  100.49    4.20
   3   2  -1  101.99    4.40
   3   2  -1  100.89    3.40
   3   2  -1  103.69    2.90
  -3  -2   1  101.59    3.80
  -3  -2   1  101.99    4.20
  -3  -2   1  103.09    4.20
  -3  -2   1  100.59    4.10
  -3  -2   1  101.29    3.30
  -3  -2   1  107.09    4.10
  -3  -2   1  105.69    4.30
  -3  -2   1  104.99    4.00
  -3  -2   1  102.89    4.20
  -3  -2   1  105.39    4.10
  -3  -2   1   99.39    4.20
  -3  -2   1  101.99    3.90
  -3  -2   1  103.99    4.10
  -3  -2   1  100.69    4.00
  -3  -2   1  102.59    2.90
   2   2  -1  245.38    7.10
   2   2  -1  196.38    7.00
   2   2  -1  243.78    7.00
   2   2  -1  232.38    6.10
   2   2  -1  249.38    7.10
   2   2  -1  223.08    6.00
   2   2  -1  232.98    7.10
   2   2  -1  244.58    7.00
   2   2  -1  224.28    7.00
   2   2  -1  210.88    6.90
   2   2  -1  212.38    6.70
  -2  -2   1  237.98    7.20
  -2  -2   1  235.88    6.90
  -2  -2   1  237.38    7.00
  -2  -2   1  238.58    6.90
  -2  -2   1  239.68    6.80
  -2  -2   1  236.88    6.90
  -2  -2   1  223.38    5.90
  -2  -2   1  249.38    7.10
  -2  -2   1  244.08    6.80
  -2  -2   1  233.18    6.90
  -2  -2   1  233.88    6.80
  -2  -2   1  226.58    6.00
  -2  -2   1  246.48    7.10
  -2  -2   1  237.98    6.80
   1   2  -1 1015.90   24.70
   1   2  -1 1015.40   24.40
   1   2  -1  941.91   24.50
   1   2  -1 1047.70   24.30
   1   2  -1  989.60   23.70
   1   2  -1 1033.30   24.50
   1   2  -1 1070.59   24.60
   1   2  -1 1029.60   24.70
   1   2  -1 1047.40   24.60
   1   2  -1  976.60   24.40
   1   2  -1 1005.10   24.20
   1   2  -1 1008.20   24.00
  -1  -2   1 1014.80   24.20
  -1  -2   1 1026.80   24.70
  -1  -2   1 1050.09   24.40
  -1  -2   1 1052.09   24.70
  -1  -2   1 1004.20   24.40
  -1  -2   1 1016.90   24.20
  -1  -2   1 1021.60   23.70
  -1  -2   1 1064.09   24.40
  -1  -2   1 1046.40   24.60
  -1  -2   1 1025.70   24.40
  -1  -2   1 1020.00   24.00
  -1  -2   1  992.10   24.40
  -1  -2   1  947.61   24.60
  -1  -2   1 1023.10   24.20
   0   2  -1    2.90    0.60
   0   2  -1    1.60    0.40
   0   2  -1    2.80    0.50
   0   2  -1    2.80    0.50
   0   2  -1    2.00    0.30
   0   2  -1    2.30    0.40
   0   2  -1    2.20    0.50
   0   2  -1    1.80    0.30
   0   2  -1    2.10    0.40
   0   2  -1    2.80    0.50
   0   2  -1    2.50    0.40
   0   2  -1    2.20    0.50
   0   2  -1    2.30    0.40
   0  -2   1    2.70    0.50
   0  -2   1    2.50    0.50
   0  -2   1    1.70    0.50
   0  -2   1    2.90    0.50
   0  -2   1    2.10    0.40
   0  -2   1    2.60    0.60
   0  -2   1    2.10    0.30
   0  -2   1    2.80    0.30
   0  -2   1    1.80    0.50
   0  -2   1    1.80    0.40
   0  -2   1    2.80    0.40
   0  -2   1    2.50    0.40
   0  -2   1    2.40    0.50
   0  -2   1    2.10    0.40
  -1   2  -1   76.79    2.10
  -1   2  -1   84.89    2.70
  -1   2  -1   78.29    2.70
  -1   2  -1   75.19    2.60
  -1   2  -1   77.49    2.30
  -1   2  -1   72.49    2.70
  -1   2  -1   80.99    2.60
  -1   2  -1   81.49    2.60
  -1   2  -1   77.49    2.60
  -1   2  -1   78.79    2.60
  -1   2  -1   76.59    2.60
  -1   2  -1   78.79    2.40
  -1   2  -1   77.29    2.50
   1  -2   1   80.09    2.60
   1  -2   1   78.19    2.10
   1  -2   1   74.79    2.80
   1  -2   1   79.09    2.60
   1  -2   1   73.39    2.50
   1  -2   1   79.79    2.60
   1  -2   1   77.49    2.40
   1  -2   1   78.69    2.30
   1  -2   1   76.69    2.60
   1  -2   1   77.59    2.70
   1  -2   1   77.09    2.70
  -2   2  -1    1.00    0.30
  -2   2  -1    0.60    0.40
  -2   2  -1    0.80    0.40
  -2   2  -1    0.60    0.30
  -2   2  -1    0.10    0.40
  -2   2  -1    0.60    0.30
  -2   2  -1    0.70    0.30
  -2   2  -1    0.20    0.40
  -2   2  -1    0.60    0.30
  -2   2  -1    1.00    0.50
  -2   2  -1    0.40    0.40
  -2   2  -1    0.60    0.30
  -2   2  -1    0.40    0.30
   2  -2   1    0.60    0.40
   2  -2   1    0.60    0.30
   2  -2   1    0.60    0.60
   2  -2   1    0.40    0.30
   2  -2   1    0.80    0.30
   2  -2   1    0.50    0.50
   2  -2   1    1.50    0.50
   2  -2   1    0.30    0.40
   2  -2   1    0.90    0.40
   2  -2   1    0.50    0.30
   2  -2   1    0.50    0.40
  -3   2  -1  474.15   11.70
  -3   2  -1  457.35   12.30
  -3   2  -1  461.35   11.80
  -3   2  -1  457.65   11.40
  -3   2  -1  466.65   11.60
  -3   2  -1  471.25   12.80
  -3   2  -1  437.86   11.90
  -3   2  -1  437.66   11.60
  -3   2  -1  421.16   12.00
  -3   2  -1  446.06   11.40
  -3   2  -1  455.45   11.40
  -3   2  -1  434.86   12.60
  -3   2  -1  380.56   12.30
  -3   2  -1  457.65   12.40
  -3   2  -1  444.96   11.50
   3  -2   1  461.15   12.00
   3  -2   1  442.36   11.00
   3  -2   1  455.15   11.60
   3  -2   1  468.35   12.70
   3  -2   1  451.65   12.10
   3  -2   1  430.66   12.50
   3  -2   1  466.15   12.30
   3  -2   1  451.05   11.40
   3  -2   1  457.65   11.50
   3  -2   1  457.35   11.20
  -4   2  -1  616.94   17.70
  -4   2  -1  643.44   17.40
  -4   2  -1  659.73   16.20
  -4   2  -1  642.74   16.30
  -4   2  -1  653.13   17.90
  -4   2  -1  624.94   16.20
  -4   2  -1  637.34   16.60
  -4   2  -1  613.84   16.50
  -4   2  -1  637.84   17.10
  -4   2  -1  660.23   17.90
  -4   2  -1  651.63   16.60
  -4   2  -1  642.04   17.20
  -4   2  -1  650.13   16.80
  -4   2  -1  640.54   17.20
  -4   2  -1  635.64   17.20
  -4   2  -1  620.04   16.70
   4  -2   1  645.24   17.80
   4  -2   1  621.94   16.60
   4  -2   1  658.33   16.20
   4  -2   1  631.04   16.40
   4  -2   1  665.13   16.80
   4  -2   1  643.34   17.10
   4  -2   1  655.53   17.80
  -5   2  -1  182.48    6.10
  -5   2  -1  191.88    7.00
  -5   2  -1  192.18    6.70
  -5   2  -1  182.08    5.90
  -5   2  -1  175.88    6.20
  -5   2  -1  181.98    7.40
  -5   2  -1  180.68    7.00
  -5   2  -1  184.78    6.40
  -5   2  -1  183.58    6.90
  -5   2  -1  186.08    6.00
  -5   2  -1  176.38    7.30
  -5   2  -1  177.58    6.40
  -5   2  -1  182.68    5.90
  -5   2  -1  183.78    5.90
  -5   2  -1  181.48    6.40
  -5   2  -1  174.98    7.20
  -5   2  -1  174.98    6.70
  -5   2  -1  180.78    6.10
   5  -2   1  175.48    6.30
   5  -2   1  186.48    7.50
   5  -2   1  193.88    6.00
   5  -2   1  180.58    5.90
   5  -2   1  177.18    7.30
   5  -2   1  199.58    7.60
   5  -2   1  175.68    6.20
   5  -2   1  177.18    6.60
  -6   2  -1  269.77    9.60
  -6   2  -1  251.87    8.50
  -6   2  -1  245.28    8.90
  -6   2  -1  248.28    8.00
  -6   2  -1  257.57    8.70
  -6   2  -1  260.77    8.00
  -6   2  -1  263.07    9.30
  -6   2  -1  245.58    9.70
  -6   2  -1  256.77    8.80
  -6   2  -1  257.87    8.00
  -6   2  -1  259.87    8.90
  -6   2  -1  254.67    7.90
  -6   2  -1  264.77    8.80
  -6   2  -1  258.47    8.00
  -6   2  -1  246.98    9.70
  -6   2  -1  256.57    8.30
   6  -2   1  266.27    9.90
   6  -2   1  256.17    8.80
   6  -2   1  245.58    8.00
   6  -2   1  258.67    9.90
   6  -2   1  250.97    9.80
   6  -2   1  253.97    8.30
   6  -2   1  271.07    8.20
  -7   2  -1  190.98    6.70
  -7   2  -1  174.38    8.20
  -7   2  -1  203.48    8.20
  -7   2  -1  204.38    8.50
  -7   2  -1  204.58    7.30
  -7   2  -1  191.08    8.40
  -7   2  -1  197.88    9.60
  -7   2  -1  202.28    7.90
  -7   2  -1  195.08    7.30
  -7   2  -1  188.88    7.50
  -7   2  -1  180.28    7.80
  -7   2  -1  193.48    7.60
  -7   2  -1  180.08    7.70
  -7   2  -1  193.78    6.60
  -7   2  -1  184.18    7.40
  -7   2  -1  196.68    9.50
  -7   2  -1  189.88    6.70
  -7   2  -1  197.98    6.80
   7  -2   1  203.78    7.20
   7  -2   1  184.68    8.50
   7  -2   1  192.78    7.00
   7  -2   1  187.08    8.80
   7  -2   1  186.48    8.70
   7  -2   1  199.08    7.00
   7  -2   1  199.48    7.70
  -8   2  -1  142.69    5.80
  -8   2  -1  150.28    6.40
  -8   2  -1  133.29    5.50
  -8   2  -1  142.49    6.50
  -8   2  -1  150.28    7.20
  -8   2  -1  147.79    5.80
  -8   2  -1  143.29    6.80
  -8   2  -1  134.69    6.30
  -8   2  -1  155.68    7.10
  -8   2  -1  134.79    5.70
  -8   2  -1  131.79    7.10
  -8   2  -1  157.18    7.00
  -8   2  -1  146.29    5.60
   8  -2   1  160.58    7.90
   8  -2   1  141.99    6.00
   8  -2   1  130.09    5.70
   8  -2   1  144.89    7.80
   8  -2   1  144.59    6.60
   8  -2   1  159.78    8.10
   8  -2   1  143.39    6.10
  -9   2  -1   15.50    1.80
  -9   2  -1   17.90    2.00
  -9   2  -1   18.30    1.90
  -9   2  -1   15.50    1.70
  -9   2  -1   19.00    3.00
  -9   2  -1   14.10    2.90
  -9   2  -1   18.00    2.90
  -9   2  -1   18.30    2.60
  -9   2  -1   17.70    3.10
  -9   2  -1   16.60    2.10
  -9   2  -1   16.20    2.70
   9  -2   1   11.70    2.90
   9  -2   1   19.50    2.00
   9  -2   1   15.00    2.40
   9  -2   1   14.20    2.20
   9  -2   1   19.70    3.50
   9  -2   1   17.50    3.30
   9  -2   1   18.30    2.70
 -10   2  -1   18.60    2.00
 -10   2  -1   18.20    3.10
 -10   2  -1   24.00    2.40
 -10   2  -1   17.60    1.90
 -10   2  -1   21.60    3.50
 -10   2  -1   18.70    3.50
 -10   2  -1   20.80    3.40
 -10   2  -1   20.60    2.40
 -10   2  -1   19.20    2.10
 -10   2  -1   23.40    3.20
 -10   2  -1   22.20    2.20
  10  -2   1   17.40    2.70
  10  -2   1   20.80    2.50
  10  -2   1   17.70    3.80
  10  -2   1   24.10    2.70
  10  -2   1   23.20    4.10
 -11   2  -1   69.69    4.50
 -11   2  -1   65.49    4.70
 -11   2  -1   68.39    5.40
 -11   2  -1   68.69    4.10
 -11   2  -1   71.19    6.00
 -11   2  -1   71.79    5.80
 -11   2  -1   60.89    3.90
 -11   2  -1   74.09    5.80
 -11   2  -1   62.39    3.80
 -11   2  -1   65.29    3.80
 -11   2  -1   57.69    3.50
  11  -2   1   69.29    6.30
  11  -2   1   58.19    4.50
  11  -2   1   61.99    4.30
  11  -2   1   66.49    6.00
  11  -2   1   58.29    4.50
 -12   2  -1    6.50    2.10
 -12   2  -1   13.10    2.50
 -12   2  -1   13.50    2.00
 -12   2  -1   10.70    1.80
 -12   2  -1    6.80    2.70
 -12   2  -1   13.00    2.10
 -12   2  -1   17.90    2.00
 -12   2  -1    9.00    2.50
 -12   2  -1   22.70    4.20
 -12   2  -1   18.30    3.00
 -12   2  -1   15.50    3.50
  12  -2   1   12.50    3.60
  12  -2   1   14.40    2.70
  12  -2   1   16.80    3.20
  12  -2   1   15.30    2.80
  12  -2   1   12.30    3.10
 -13   2  -1   37.40    5.40
 -13   2  -1   36.50    5.40
 -13   2  -1   37.40    3.10
 -13   2  -1   40.80    5.90
 -13   2  -1   40.60    2.80
 -13   2  -1   44.00    4.40
 -13   2  -1   31.60    4.80
 -13   2  -1   39.60    3.00
 -13   2  -1   41.00    3.80
  13  -2   1   40.00    4.20
  13  -2   1   33.90    3.80
  13  -2   1   36.70    5.70
  13  -2   1   51.09    4.60
  13  -2   1   38.50    6.20
 -14   2  -1   10.80    3.00
 -14   2  -1    6.60    3.20
 -14   2  -1    8.30    1.90
 -14   2  -1    6.80    2.90
 -14   2  -1    3.60    2.40
 -14   2  -1   10.10    2.30
 -14   2  -1    8.60    3.00
 -14   2  -1   12.20    2.90
  14  -2   1    9.60    3.60
  14  -2   1    6.60    2.70
  14  -2   1    5.80    2.00
  14  -2   1    9.90    3.10
  14   1  -1    4.60    3.50
  14   1  -1    5.40    3.30
  14   1  -1    7.00    2.70
  14   1  -1    8.90    2.50
  14   1  -1    8.70    3.60
 -14  -1   1    3.90    3.00
 -14  -1   1   12.60    3.70
 -14  -1   1    7.30    2.10
 -14  -1   1    5.60    2.20
 -14  -1   1    7.60    2.60
 -14  -1   1   12.20    3.30
 -14  -1   1    8.40    2.10
 -14  -1   1    4.90    2.80
  13   1  -1    2.90    2.50
  13   1  -1    0.30    1.60
  13   1  -1   -0.30    2.60
  13   1  -1    1.00    1.70
  13   1  -1    6.00    3.40
  13   1  -1   -3.10    1.90
 -13  -1   1    0.20    1.90
 -13  -1   1    0.60    1.30
 -13  -1   1    1.30    2.10
 -13  -1   1    1.70    1.90
 -13  -1   1    4.50    1.40
 -13  -1   1    0.90    1.40
  12   1  -1    9.90    2.80
  12   1  -1   13.00    2.60
  12   1  -1   14.20    2.80
  12   1  -1    7.10    2.60
  12   1  -1   11.10    3.60
  12   1  -1   14.40    3.30
 -12  -1   1   11.90    3.00
 -12  -1   1   11.30    1.90
 -12  -1   1   14.30    3.20
 -12  -1   1   10.20    2.10
 -12  -1   1   13.30    3.40
 -12  -1   1   12.40    2.80
 -12  -1   1   10.20    2.90
  11   1  -1  100.29    6.30
  11   1  -1  103.69    7.80
  11   1  -1  100.09    5.50
  11   1  -1   94.39    5.70
  11   1  -1  104.59    8.00
 -11  -1   1   96.19    5.00
 -11  -1   1   91.99    6.80
 -11  -1   1  103.39    5.50
 -11  -1   1  108.69    6.60
 -11  -1   1  110.79    7.20
 -11  -1   1   97.09    6.80
 -11  -1   1  103.99    6.20
 -11  -1   1   85.49    5.20
  10   1  -1   60.19    5.80
  10   1  -1   56.19    5.60
  10   1  -1   66.19    4.30
  10   1  -1   57.99    4.30
  10   1  -1   56.09    4.50
  10   1  -1   66.99    5.90
 -10  -1   1   56.79    5.00
 -10  -1   1   61.59    5.10
 -10  -1   1   57.99    4.00
 -10  -1   1   61.39    5.10
 -10  -1   1   60.39    4.80
 -10  -1   1   61.19    4.60
 -10  -1   1   58.29    3.70
 -10  -1   1   52.89    3.90
 -10  -1   1   63.59    4.60
   9   1  -1    3.10    1.60
   9   1  -1    5.60    2.10
   9   1  -1    4.30    1.20
   9   1  -1    4.10    1.50
   9   1  -1    5.80    2.30
   9   1  -1    4.60    1.70
  -9  -1   1    5.90    1.60
  -9  -1   1    5.20    1.30
  -9  -1   1    5.00    1.90
  -9  -1   1    6.30    1.90
  -9  -1   1    4.90    0.70
  -9  -1   1    4.70    1.90
  -9  -1   1    4.70    1.50
  -9  -1   1    4.70    1.50
  -9  -1   1    7.10    1.90
  -9  -1   1    5.50    1.30
   8   1  -1   43.10    4.00
   8   1  -1   37.50    2.60
   8   1  -1   40.60    3.90
   8   1  -1   40.90    3.30
   8   1  -1   37.90    2.90
   8   1  -1   35.80    3.90
   8   1  -1   33.50    3.40
   8   1  -1   37.00    2.70
   8   1  -1   37.00    3.10
  -8  -1   1   37.60    3.20
  -8  -1   1   39.80    3.40
  -8  -1   1   32.00    2.70
  -8  -1   1   40.10    3.60
  -8  -1   1   37.10    1.70
  -8  -1   1   37.80    1.60
  -8  -1   1   37.70    2.80
  -8  -1   1   29.20    2.40
  -8  -1   1   34.20    3.10
  -8  -1   1   39.40    3.50
   7   1  -1    1.20    0.70
   7   1  -1   -0.20    0.50
   7   1  -1    0.50    0.70
   7   1  -1    1.20    0.90
   7   1  -1    0.70    0.60
   7   1  -1    0.00    1.00
   7   1  -1    0.50    0.90
   7   1  -1   -0.10    0.80
  -7  -1   1    0.30    0.50
  -7  -1   1    0.70    0.40
  -7  -1   1   -0.30    0.80
  -7  -1   1    1.90    1.20
  -7  -1   1    0.80    0.70
  -7  -1   1    0.00    0.70
  -7  -1   1    0.50    0.60
  -7  -1   1    0.30    0.30
  -7  -1   1    0.60    0.50
  -7  -1   1    1.60    1.20
   6   1  -1  136.89    6.00
   6   1  -1  144.99    5.70
   6   1  -1  148.39    6.00
   6   1  -1  145.29    7.00
   6   1  -1  143.79    5.40
   6   1  -1  147.89    6.00
[truncated: 4,011,903 more chars]
